# Supplementary material for: Epithelial TRIM27 Inhibits Intestinal Inflammation in Ulcerative Colitis by the USP7/TRIM27‐IKK Double Negative‐Feedback
Source: Adv Sci (Weinh). 2026 Apr 22;13(40):e22114. doi: 10.1002/advs.202522114 (PMC13335431; doi:10.1002/advs.202522114)
Supplement: Supplementary file 2 — Supporting File 2: advs75423‐sup‐0002‐TableS1.xlsx. [file ADVS-13-e22114-s002.xlsx]

## Sheet: Proteins
Checked	Protein FDR Confidence: Combined	Master	Accession	Description	Exp. q-value: Combined	Sum PEP Score	Coverage [%]	# Peptides	# PSMs	# Unique Peptides	# AAs	MW [kDa]	calc. pI	Score Mascot: Mascot	# Peptides (by Search Engine): Mascot	# Protein Pathway Groups	# Razor Peptides	Abundance: F24: Sample	Found in Sample: [S24] F24: Sample	# Protein Groups	Modifications
FALSE	High	Master Protein	Q92499	ATP-dependent RNA helicase DDX1 OS=Homo sapiens OX=9606 GN=DDX1 PE=1 SV=2	0	326.232	62	50	88	50	740	82.4	7.23	2774	50	0	0	38043196388	High	1
FALSE	High	Master Protein	P09874	Poly [ADP-ribose] polymerase 1 OS=Homo sapiens OX=9606 GN=PARP1 PE=1 SV=4	0	266.844	51	52	100	52	1014	113	8.88	1984	52	0	0	13133631713	High	1
FALSE	High	Master Protein	P52272	Heterogeneous nuclear ribonucleoprotein M OS=Homo sapiens OX=9606 GN=HNRNPM PE=1 SV=3	0	251.022	66	47	96	47	730	77.5	8.7	2691	47	0	0	1.43679e+10	High	1	Acetyl [N-Term]
FALSE	High	Master Protein	P14373	Zinc finger protein RFP OS=Homo sapiens OX=9606 GN=TRIM27 PE=1 SV=1	0	250.974	65	33	157	33	513	58.5	6.21	4312	33	0	0	1.71861e+11	High	1	Phospho [S128(100); S173(100); S341(100)]
FALSE	High	Master Protein	P11940	Polyadenylate-binding protein 1 OS=Homo sapiens OX=9606 GN=PABPC1 PE=1 SV=2	0	232.81	68	42	111	6	636	70.6	9.5	2373	42	0	34	4.42173e+10	High	1	Acetyl [N-Term]
FALSE	High	Master Protein	A0A2R8Y645	ATP-dependent RNA helicase DDX3X OS=Homo sapiens OX=9606 GN=DDX3X PE=1 SV=1	0	226.918	55	38	92	37	716	79.4	7.8	2383	38	0	3	57183707076	High	1	Acetyl [N-Term]
FALSE	High	Master Protein	P35579	Myosin-9 OS=Homo sapiens OX=9606 GN=MYH9 PE=1 SV=4	0	219.363	30	46	52	36	1960	226.4	5.6	1476	46	0	8	2242008296	High	1	Acetyl [N-Term]
FALSE	High	Master Protein	Q12906	Interleukin enhancer-binding factor 3 OS=Homo sapiens OX=9606 GN=ILF3 PE=1 SV=3	0	207.85	47	35	62	33	894	95.3	8.76	1865	35	0	3	11909632968	High	1	Phospho [S382(100); S476(93.8); S482(100)]
FALSE	High	Master Protein	P11142	Heat shock cognate 71 kDa protein OS=Homo sapiens OX=9606 GN=HSPA8 PE=1 SV=1	0	206.525	58	36	75	31	646	70.9	5.52	1837	36	0	5	1.21921e+10	High	1
FALSE	High	Master Protein	O14920	Inhibitor of nuclear factor kappa-B kinase subunit beta OS=Homo sapiens OX=9606 GN=IKBKB PE=1 SV=1	0	196.711	59	37	54	36	756	86.5	5.78	1695	37	0	1	6381832014	High	1
FALSE	High	Master Protein	P04264	Keratin, type II cytoskeletal 1 OS=Homo sapiens OX=9606 GN=KRT1 PE=1 SV=6	0	194.599	50	31	47	28	644	66	8.12	2403	31	0	2	17558655781	High	1
FALSE	High	Master Protein	Q9BUJ2	Heterogeneous nuclear ribonucleoprotein U-like protein 1 OS=Homo sapiens OX=9606 GN=HNRNPUL1 PE=1 SV=2	0	193.853	38	32	61	32	856	95.7	6.92	1429	32	0	0	1.05117e+10	High	1	Phospho [S718(100)]
FALSE	High	Master Protein	Q6NSI4	RPA-related protein RADX OS=Homo sapiens OX=9606 GN=RADX PE=1 SV=2	0	190.007	56	37	43	37	855	97.5	8.41	1454	37	0	0	4634550550	High	1	Acetyl [N-Term]
FALSE	High	Master Protein	Q13310	Polyadenylate-binding protein 4 OS=Homo sapiens OX=9606 GN=PABPC4 PE=1 SV=1	0	187.265	54	36	59	2	644	70.7	9.26	1671	36	0	12	6009018066	High	1
FALSE	High	Master Protein	O60506	Heterogeneous nuclear ribonucleoprotein Q OS=Homo sapiens OX=9606 GN=SYNCRIP PE=1 SV=2	0	185.441	54	31	47	25	623	69.6	8.59	1628	31	0	7	11043061686	High	1
FALSE	High	Master Protein	O14744	Protein arginine N-methyltransferase 5 OS=Homo sapiens OX=9606 GN=PRMT5 PE=1 SV=4	0	182.846	47	27	46	27	637	72.6	6.29	1236	27	0	0	9127783528	High	1	Acetyl [N-Term]
FALSE	High	Master Protein	P78371	T-complex protein 1 subunit beta OS=Homo sapiens OX=9606 GN=CCT2 PE=1 SV=4	0	181.912	60	29	48	29	535	57.5	6.46	1657	29	0	0	4.99753e+09	High	1
FALSE	High	Master Protein	Q9HCE1	Helicase MOV-10 OS=Homo sapiens OX=9606 GN=MOV10 PE=1 SV=2	0	180.836	45	41	57	41	1003	113.6	8.82	1500	41	0	0	5.47282e+09	High	1
FALSE	High	Master Protein	Q9Y2W1	Thyroid hormone receptor-associated protein 3 OS=Homo sapiens OX=9606 GN=THRAP3 PE=1 SV=2	0	179.875	35	39	110	38	955	108.6	10.15	1942	39	0	1	1.78289e+10	High	1	Phospho [S55(100); S243(100); S248(100); S253(100); S379(100); S624(98.8); S672(100); S682(100); S698(100); S928(100)]
FALSE	High	Master Protein	P35527	Keratin, type I cytoskeletal 9 OS=Homo sapiens OX=9606 GN=KRT9 PE=1 SV=3	0	178.957	61	30	47	29	623	62	5.24	1561	30	0	1	7229470843	High	1
FALSE	High	Master Protein	O43143	Pre-mRNA-splicing factor ATP-dependent RNA helicase DHX15 OS=Homo sapiens OX=9606 GN=DHX15 PE=1 SV=2	0	178.501	51	36	53	35	795	90.9	7.46	1346	36	0	2	6799930072	High	1
FALSE	High	Master Protein	P63261	Actin, cytoplasmic 2 OS=Homo sapiens OX=9606 GN=ACTG1 PE=1 SV=1	0	177.37	74	22	56	1	375	41.8	5.48	1882	22	0	0	106888832	High	1	Acetyl [N-Term]
FALSE	High	Master Protein	Q9Y3I0	RNA-splicing ligase RtcB homolog OS=Homo sapiens OX=9606 GN=RTCB PE=1 SV=1	0	176.364	57	26	62	26	505	55.2	7.23	1642	26	0	0	21330404860	High	1
FALSE	High	Master Protein	P60709	Actin, cytoplasmic 1 OS=Homo sapiens OX=9606 GN=ACTB PE=1 SV=1	0	176.027	74	22	56	1	375	41.7	5.48	1879	22	0	26	31759244823	High	1	Acetyl [N-Term]
FALSE	High	Master Protein	Q9H2U1	ATP-dependent DNA/RNA helicase DHX36 OS=Homo sapiens OX=9606 GN=DHX36 PE=1 SV=2	0	175.128	38	31	36	31	1008	114.7	7.68	1136	31	0	0	1966457530	High	1	Acetyl [N-Term]
FALSE	High	Master Protein	Q99832	T-complex protein 1 subunit eta OS=Homo sapiens OX=9606 GN=CCT7 PE=1 SV=2	0	171.352	58	28	39	28	543	59.3	7.65	1452	28	0	0	5485447992	High	1	Acetyl [N-Term]
FALSE	High	Master Protein	Q08211	ATP-dependent RNA helicase A OS=Homo sapiens OX=9606 GN=DHX9 PE=1 SV=4	0	170.975	38	36	47	36	1270	140.9	6.84	1378	36	0	0	2.47376e+09	High	1
FALSE	High	Master Protein	Q06787	Synaptic functional regulator FMR1 OS=Homo sapiens OX=9606 GN=FMR1 PE=1 SV=1	0	170.84	56	35	59	4	632	71.1	7.42	1421	35	0	29	10109227372	High	1	Acetyl [N-Term]
FALSE	High	Master Protein	P17844	Probable ATP-dependent RNA helicase DDX5 OS=Homo sapiens OX=9606 GN=DDX5 PE=1 SV=1	0	170.705	59	35	66	28	614	69.1	8.92	1698	35	0	7	1.45498e+10	High	1	Acetyl [N-Term]
FALSE	High	Master Protein	Q15029	116 kDa U5 small nuclear ribonucleoprotein component OS=Homo sapiens OX=9606 GN=EFTUD2 PE=1 SV=1	0	164.922	43	31	34	31	972	109.4	5	1386	31	0	0	1352175862	High	1
FALSE	High	Master Protein	Q9NYF8	Bcl-2-associated transcription factor 1 OS=Homo sapiens OX=9606 GN=BCLAF1 PE=1 SV=2	0	164.877	36	39	61	1	920	106.1	9.98	1034	39	0	37	8.32879e+09	High	1	Phospho [S177(100); S183(100); S222(100); S268(100); S496(100); S512(100); S648(100); S658(100)]
FALSE	High	Master Protein	P35908	Keratin, type II cytoskeletal 2 epidermal OS=Homo sapiens OX=9606 GN=KRT2 PE=1 SV=2	0	164.749	57	31	38	25	639	65.4	8	1370	31	0	2	4581756801	High	1
FALSE	High	Master Protein	P51116	Fragile X mental retardation syndrome-related protein 2 OS=Homo sapiens OX=9606 GN=FXR2 PE=1 SV=2	0	164.461	57	30	48	27	673	74.2	6.23	1403	30	0	0	5727222552	High	1	Phospho [S601(100)]
FALSE	High	Master Protein	P14866	Heterogeneous nuclear ribonucleoprotein L OS=Homo sapiens OX=9606 GN=HNRNPL PE=1 SV=2	0	163.813	49	22	44	22	589	64.1	8.22	1698	22	0	0	5.45999e+09	High	1
FALSE	High	Master Protein	A8MQB8	Synaptic functional regulator FMR1 OS=Homo sapiens OX=9606 GN=FMR1 PE=1 SV=1	0	162.752	54	32	58	3	582	65.8	7.62	1385	32	0	0	407935504	High	1	Acetyl [N-Term]
FALSE	High	Master Protein	P48643	T-complex protein 1 subunit epsilon OS=Homo sapiens OX=9606 GN=CCT5 PE=1 SV=1	0	162.611	61	30	50	30	541	59.6	5.66	1290	30	0	0	4648412610	High	1	Acetyl [N-Term]
FALSE	High	Master Protein	A0A1W2PQ51	Probable ATP-dependent RNA helicase DDX17 OS=Homo sapiens OX=9606 GN=DDX17 PE=1 SV=1	0	162.394	47	33	58	24	731	80.4	8.37	1426	33	0	2	7720595276	High	1
FALSE	High	Master Protein	Q00839	Heterogeneous nuclear ribonucleoprotein U OS=Homo sapiens OX=9606 GN=HNRNPU PE=1 SV=6	0	160.643	35	28	48	4	825	90.5	6	1466	28	0	24	11647591437	High	1
FALSE	High	Master Protein	A0A0G2JIW1	Heat shock 70 kDa protein 1B OS=Homo sapiens OX=9606 GN=HSPA1B PE=1 SV=1	0	159.992	58	30	52	26	642	70.1	5.66	1309	30	0	0	7.32161e+09	High	1
FALSE	High	Master Protein	E9PK91	Bcl-2-associated transcription factor 1 OS=Homo sapiens OX=9606 GN=BCLAF1 PE=1 SV=1	0	158.716	37	39	61	2	871	100.3	9.95	993	39	0	0		High	1	Phospho [S177(100); S183(100); S222(100); S268(100); S496(100); S512(100); S648(100); S658(100)]
FALSE	High	Master Protein	P50991	T-complex protein 1 subunit delta OS=Homo sapiens OX=9606 GN=CCT4 PE=1 SV=4	0	156.651	49	27	36	27	539	57.9	7.83	1331	27	0	0	4.90363e+09	High	1
FALSE	High	Master Protein	P51114	Fragile X mental retardation syndrome-related protein 1 OS=Homo sapiens OX=9606 GN=FXR1 PE=1 SV=3	0	155.566	53	30	59	28	621	69.7	6.15	1421	30	0	1	8720481380	High	1	Acetyl [N-Term]
FALSE	High	Master Protein	P50990	T-complex protein 1 subunit theta OS=Homo sapiens OX=9606 GN=CCT8 PE=1 SV=4	0	155.415	54	29	38	29	548	59.6	5.6	1320	29	0	0	7392545590	High	1
FALSE	High	Master Protein	Q99459	Cell division cycle 5-like protein OS=Homo sapiens OX=9606 GN=CDC5L PE=1 SV=2	0	154.691	49	29	33	29	802	92.2	8.18	1369	29	0	0	2021107133	High	1
FALSE	High	Master Protein	H0Y5F5	Polyadenylate-binding protein (Fragment) OS=Homo sapiens OX=9606 GN=PABPC4 PE=1 SV=1	0	152.51	56	32	49	1	550	60.2	9.41	1228	32	0	0	41253968	High	1
FALSE	High	Master Protein	P35580	Myosin-10 OS=Homo sapiens OX=9606 GN=MYH10 PE=1 SV=3	0	150.885	19	29	33	20	1976	228.9	5.54	975	29	0	0	9.53254e+08	High	1
FALSE	High	Master Protein	O00159	Unconventional myosin-Ic OS=Homo sapiens OX=9606 GN=MYO1C PE=1 SV=4	0	149.608	38	36	41	33	1063	121.6	9.41	1141	36	0	3	3190946470	High	1
FALSE	High	Master Protein	P49368	T-complex protein 1 subunit gamma OS=Homo sapiens OX=9606 GN=CCT3 PE=1 SV=4	0	142.579	55	29	35	29	545	60.5	6.49	962	29	0	0	7101844704	High	1	Acetyl [N-Term]
FALSE	High	Master Protein	Q15393	Splicing factor 3B subunit 3 OS=Homo sapiens OX=9606 GN=SF3B3 PE=1 SV=4	0	141.702	30	28	33	28	1217	135.5	5.26	1209	28	0	0	1994088271	High	1
FALSE	High	Master Protein	F8W6I7	Heterogeneous nuclear ribonucleoprotein A1 OS=Homo sapiens OX=9606 GN=HNRNPA1 PE=1 SV=2	0	141.499	51	20	33	17	307	33.1	9.13	1051	20	0	1	12551622540	High	1
FALSE	High	Master Protein	O43390	Heterogeneous nuclear ribonucleoprotein R OS=Homo sapiens OX=9606 GN=HNRNPR PE=1 SV=1	0	139.273	48	27	40	17	633	70.9	8.13	1181	27	0	4	4520640384	High	1	Acetyl [N-Term]
FALSE	High	Master Protein	P08238	Heat shock protein HSP 90-beta OS=Homo sapiens OX=9606 GN=HSP90AB1 PE=1 SV=4	0	135.201	44	28	38	21	724	83.2	5.03	904	28	0	6	1.97939e+09	High	1	Phospho [S255(100)]
FALSE	High	Master Protein	P17987	T-complex protein 1 subunit alpha OS=Homo sapiens OX=9606 GN=TCP1 PE=1 SV=1	0	135.015	54	24	33	24	556	60.3	6.11	1069	24	0	0	5396483784	High	1	Acetyl [N-Term]
FALSE	High	Master Protein	P13645	Keratin, type I cytoskeletal 10 OS=Homo sapiens OX=9606 GN=KRT10 PE=1 SV=6	0	133.597	51	27	32	24	584	58.8	5.21	1282	27	0	1	6866315558	High	1
FALSE	High	Master Protein	Q13283	Ras GTPase-activating protein-binding protein 1 OS=Homo sapiens OX=9606 GN=G3BP1 PE=1 SV=1	0	130.498	48	18	29	15	466	52.1	5.52	1050	18	0	3	2907159495	High	1	Acetyl [N-Term; N-Term]; Phospho [S232(100)]
FALSE	High	Master Protein	Q09161	Nuclear cap-binding protein subunit 1 OS=Homo sapiens OX=9606 GN=NCBP1 PE=1 SV=1	0	129.79	39	21	29	21	790	91.8	6.43	1002	21	0	0	2089828400	High	1
FALSE	High	Master Protein	Q5RI18	Heterogeneous nuclear ribonucleoprotein U OS=Homo sapiens OX=9606 GN=HNRNPU PE=1 SV=9	0	129.713	38	25	43	1	602	67.8	9.09	1155	25	0	0		High	1
FALSE	High	Master Protein	Q7L2E3	ATP-dependent RNA helicase DHX30 OS=Homo sapiens OX=9606 GN=DHX30 PE=1 SV=1	0	129.528	37	38	42	38	1194	133.9	8.78	726	38	0	0	1290538449	High	1	Acetyl [N-Term]
FALSE	High	Master Protein	Q12905	Interleukin enhancer-binding factor 2 OS=Homo sapiens OX=9606 GN=ILF2 PE=1 SV=2	0	126.671	67	21	34	21	390	43	5.26	1375	21	0	0	9733526165	High	1
FALSE	High	Master Protein	O75533	Splicing factor 3B subunit 1 OS=Homo sapiens OX=9606 GN=SF3B1 PE=1 SV=3	0	126.52	31	31	34	31	1304	145.7	7.09	903	31	0	0	1434590849	High	1
FALSE	High	Master Protein	P98175	RNA-binding protein 10 OS=Homo sapiens OX=9606 GN=RBM10 PE=1 SV=3	0	125.407	34	27	42	25	930	103.5	5.97	1005	27	0	2	1973802844	High	1
FALSE	High	Master Protein	Q15233	Non-POU domain-containing octamer-binding protein OS=Homo sapiens OX=9606 GN=NONO PE=1 SV=4	0	124.808	48	20	36	19	471	54.2	8.95	874	20	0	1	3961408600	High	1
FALSE	High	Master Protein	Q9NR30	Nucleolar RNA helicase 2 OS=Homo sapiens OX=9606 GN=DDX21 PE=1 SV=5	0	124.731	42	27	31	25	783	87.3	9.28	763	27	0	2	2.63266e+09	High	1
FALSE	High	Master Protein	P31943	Heterogeneous nuclear ribonucleoprotein H OS=Homo sapiens OX=9606 GN=HNRNPH1 PE=1 SV=4	0	123.104	47	17	36	10	449	49.2	6.3	1083	17	0	8	9.72929e+09	High	1	Acetyl [N-Term; N-Term]
FALSE	High	Master Protein	P07437	Tubulin beta chain OS=Homo sapiens OX=9606 GN=TUBB PE=1 SV=2	0	121	61	20	29	3	444	49.6	4.89	1018	20	0	16	4293417932	High	1
FALSE	High	Master Protein	Q96PK6	RNA-binding protein 14 OS=Homo sapiens OX=9606 GN=RBM14 PE=1 SV=2	0	119.448	38	20	40	20	669	69.4	9.67	1186	20	0	0	15598068232	High	1	Phospho [T206(100)]
FALSE	High	Master Protein	J3QRN6	Unconventional myosin-Id OS=Homo sapiens OX=9606 GN=MYO1D PE=1 SV=1	0	115.502	39	30	30	30	961	111.2	9.39	724	30	0	0	772325069	High	1	Acetyl [N-Term]
FALSE	High	Master Protein	P68371	Tubulin beta-4B chain OS=Homo sapiens OX=9606 GN=TUBB4B PE=1 SV=1	0	115.099	56	18	27	3	445	49.8	4.89	945	18	0	0	1938616516	High	1
FALSE	High	Master Protein	Q9UMS4	Pre-mRNA-processing factor 19 OS=Homo sapiens OX=9606 GN=PRPF19 PE=1 SV=1	0	114.689	68	18	22	18	504	55.1	6.61	738	18	0	0	3777813976	High	1	Acetyl [N-Term]
FALSE	High	Master Protein	P22626	Heterogeneous nuclear ribonucleoproteins A2/B1 OS=Homo sapiens OX=9606 GN=HNRNPA2B1 PE=1 SV=2	0	114.392	70	22	54	21	353	37.4	8.95	1432	22	0	0	1.69855e+10	High	1
FALSE	High	Master Protein	Q9NVI7	ATPase family AAA domain-containing protein 3A OS=Homo sapiens OX=9606 GN=ATAD3A PE=1 SV=2	0	114.347	42	25	37	9	634	71.3	8.98	851	25	0	14	4.72685e+09	High	1	Acetyl [N-Term]
FALSE	High	Master Protein	E9PDF6	Unconventional myosin-Ib OS=Homo sapiens OX=9606 GN=MYO1B PE=1 SV=1	0	113.597	27	26	27	26	1107	128.4	9.31	776	26	0	0	803155846	High	1
FALSE	High	Master Protein	P51991	Heterogeneous nuclear ribonucleoprotein A3 OS=Homo sapiens OX=9606 GN=HNRNPA3 PE=1 SV=2	0	113.337	44	19	35	17	378	39.6	9.01	952	19	0	0	4369621124	High	1	Acetyl [N-Term]
FALSE	High	Master Protein	Q9UKV8	Protein argonaute-2 OS=Homo sapiens OX=9606 GN=AGO2 PE=1 SV=3	0	112.512	37	23	33	19	859	97.1	9.19	877	23	0	4	1.0692e+09	High	1
FALSE	High	Master Protein	O15111	Inhibitor of nuclear factor kappa-B kinase subunit alpha OS=Homo sapiens OX=9606 GN=CHUK PE=1 SV=2	0	112.363	38	26	31	25	745	84.6	6.73	768	26	0	0	2396454328	High	1
FALSE	High	Master Protein	A8MXP9	Matrin-3 OS=Homo sapiens OX=9606 GN=MATR3 PE=1 SV=1	0	110.51	31	22	26	22	895	99.9	6.04	695	22	0	0	2392580178	High	1	Phospho [S598(100)]
FALSE	High	Master Protein	P68104	Elongation factor 1-alpha 1 OS=Homo sapiens OX=9606 GN=EEF1A1 PE=1 SV=1	0	109.786	59	19	52	19	462	50.1	9.01	1130	19	0	0	10674896759	High	1
FALSE	High	Master Protein	P26599	Polypyrimidine tract-binding protein 1 OS=Homo sapiens OX=9606 GN=PTBP1 PE=1 SV=1	0	108.95	47	18	42	16	531	57.2	9.17	1119	18	0	2	6.54133e+09	High	1	Acetyl [N-Term]
FALSE	High	Master Protein	Q7Z2W4	Zinc finger CCCH-type antiviral protein 1 OS=Homo sapiens OX=9606 GN=ZC3HAV1 PE=1 SV=3	0	107.968	36	24	32	24	902	101.4	8.4	966	24	0	0	1121762710	High	1	Acetyl [N-Term]; Phospho [S378(100)]
FALSE	High	Master Protein	O00425	Insulin-like growth factor 2 mRNA-binding protein 3 OS=Homo sapiens OX=9606 GN=IGF2BP3 PE=1 SV=2	0	106.842	42	22	40	19	579	63.7	8.87	1225	22	0	2	7.08201e+09	High	1
FALSE	High	Master Protein	Q92804	TATA-binding protein-associated factor 2N OS=Homo sapiens OX=9606 GN=TAF15 PE=1 SV=1	0	106.281	46	21	104	19	592	61.8	8.02	2455	21	0	2	5.69385e+10	High	1	Phospho [S375(100)]
FALSE	High	Master Protein	Q92900	Regulator of nonsense transcripts 1 OS=Homo sapiens OX=9606 GN=UPF1 PE=1 SV=2	0	105.71	31	28	31	28	1129	124.3	6.61	601	28	0	0	869531458	High	1
FALSE	High	Master Protein	P60842	Eukaryotic initiation factor 4A-I OS=Homo sapiens OX=9606 GN=EIF4A1 PE=1 SV=1	0	105.415	48	17	21	8	406	46.1	5.48	761	17	0	3	1203060094	High	1
FALSE	High	Master Protein	P38919	Eukaryotic initiation factor 4A-III OS=Homo sapiens OX=9606 GN=EIF4A3 PE=1 SV=4	0	105.16	54	23	28	19	411	46.8	6.73	782	23	0	4	4995885474	High	1	Acetyl [N-Term]
FALSE	High	Master Protein	Q93009	Ubiquitin carboxyl-terminal hydrolase 7 OS=Homo sapiens OX=9606 GN=USP7 PE=1 SV=2	0	104.569	25	24	25	24	1102	128.2	5.55	576	24	0	0	1072212109	High	1
FALSE	High	Master Protein	P07900	Heat shock protein HSP 90-alpha OS=Homo sapiens OX=9606 GN=HSP90AA1 PE=1 SV=5	0	104.117	32	22	31	15	732	84.6	5.02	826	22	0	0	637489860	High	1	Phospho [S231(100)]
FALSE	High	Master Protein	Q14103	Heterogeneous nuclear ribonucleoprotein D0 OS=Homo sapiens OX=9606 GN=HNRNPD PE=1 SV=1	0	104.016	33	15	21	13	355	38.4	7.81	654	15	0	2	2875122112	High	1
FALSE	High	Master Protein	Q9H361	Polyadenylate-binding protein 3 OS=Homo sapiens OX=9606 GN=PABPC3 PE=1 SV=2	0	102.747	30	22	62	1	631	70	9.67	1063	22	0	0		High	1	Acetyl [N-Term]
FALSE	High	Master Protein	P36578	60S ribosomal protein L4 OS=Homo sapiens OX=9606 GN=RPL4 PE=1 SV=5	0	102.602	43	18	22	18	427	47.7	11.06	711	18	0	0	4539267714	High	1
FALSE	High	Master Protein	Q9UII4	E3 ISG15--protein ligase HERC5 OS=Homo sapiens OX=9606 GN=HERC5 PE=1 SV=2	0	102.514	31	24	29	24	1024	116.8	7.65	615	24	0	0	654762591	High	1
FALSE	High	Master Protein	Q9NZB2	Constitutive coactivator of PPAR-gamma-like protein 1 OS=Homo sapiens OX=9606 GN=FAM120A PE=1 SV=2	0	101.89	26	22	23	20	1118	121.8	8.88	575	22	0	2	925174327	High	1	Phospho [S383(100)]
FALSE	High	Master Protein	Q9NZI8	Insulin-like growth factor 2 mRNA-binding protein 1 OS=Homo sapiens OX=9606 GN=IGF2BP1 PE=1 SV=2	0	101.24	35	19	46	17	577	63.4	9.2	1182	19	0	0	9.54195e+09	High	1
FALSE	High	Master Protein	P23246	Splicing factor, proline- and glutamine-rich OS=Homo sapiens OX=9606 GN=SFPQ PE=1 SV=2	0	100.074	34	18	21	18	707	76.1	9.44	667	18	0	0	2.47692e+09	High	1
FALSE	High	Master Protein	P55795	Heterogeneous nuclear ribonucleoprotein H2 OS=Homo sapiens OX=9606 GN=HNRNPH2 PE=1 SV=1	0	100.038	41	15	26	9	449	49.2	6.3	782	15	0	0	955888342	High	1	Acetyl [N-Term]
FALSE	High	Master Protein	P12956	X-ray repair cross-complementing protein 6 OS=Homo sapiens OX=9606 GN=XRCC6 PE=1 SV=2	0	99.706	42	24	30	24	609	69.8	6.64	657	24	0	0	1281943319	High	1
FALSE	High	Master Protein	F5H5D3	Tubulin alpha chain OS=Homo sapiens OX=9606 GN=TUBA1C PE=1 SV=1	0	99.601	46	18	24	3	519	57.7	5.07	811	18	0	15	3359167016	High	1
FALSE	High	Master Protein	Q5T9A4	ATPase family AAA domain-containing protein 3B OS=Homo sapiens OX=9606 GN=ATAD3B PE=1 SV=1	0	98.542	42	24	33	8	648	72.5	9.2	633	24	0	0	553295070	High	1	Acetyl [N-Term]
FALSE	High	Master Protein	H0YAR2	Polyadenylate-binding protein 1 (Fragment) OS=Homo sapiens OX=9606 GN=PABPC1 PE=1 SV=1	0	94.57	63	24	62	1	284	32.2	9.04	1008	24	0	0	20408986	High	1
FALSE	High	Master Protein	P63244	Receptor of activated protein C kinase 1 OS=Homo sapiens OX=9606 GN=RACK1 PE=1 SV=3	0	94.495	74	20	26	20	317	35.1	7.69	693	20	0	0	1930400473	High	1	Acetyl [N-Term]
FALSE	High	Master Protein	G3V4C1	Heterogeneous nuclear ribonucleoproteins C1/C2 OS=Homo sapiens OX=9606 GN=HNRNPC PE=1 SV=1	0	93.05	48	16	35	15	292	32.2	5.08	1039	16	0	1	1.56984e+10	High	1	Phospho [S219(100)]
FALSE	High	Master Protein	I3L2C7	Gem-associated protein 4 OS=Homo sapiens OX=9606 GN=GEMIN4 PE=1 SV=1	0	91.956	26	23	26	23	1047	118.7	6.19	646	23	0	0	1836765322	High	1
FALSE	High	Master Protein	P68363	Tubulin alpha-1B chain OS=Homo sapiens OX=9606 GN=TUBA1B PE=1 SV=1	0	90.925	47	17	22	2	451	50.1	5.06	696	17	0	0	282957258	High	1
FALSE	High	Master Protein	P08670	Vimentin OS=Homo sapiens OX=9606 GN=VIM PE=1 SV=4	0	90.687	49	21	25	20	466	53.6	5.12	715	21	0	0	917520588	High	1
FALSE	High	Master Protein	E9PKG1	Protein arginine N-methyltransferase 1 OS=Homo sapiens OX=9606 GN=PRMT1 PE=1 SV=1	0	89.839	51	18	29	18	325	37.7	6.15	986	18	0	0	2115244731	High	1
FALSE	High	Master Protein	O95782	AP-2 complex subunit alpha-1 OS=Homo sapiens OX=9606 GN=AP2A1 PE=1 SV=3	0	89.4	27	22	23	17	977	107.5	7.03	652	22	0	4	710048094	High	1
FALSE	High	Master Protein	Q96I24	Far upstream element-binding protein 3 OS=Homo sapiens OX=9606 GN=FUBP3 PE=1 SV=2	0	89.313	55	22	26	20	572	61.6	8.38	650	22	0	2	948530273	High	1	Acetyl [N-Term]
FALSE	High	Master Protein	Q8NCA5	Protein FAM98A OS=Homo sapiens OX=9606 GN=FAM98A PE=1 SV=2	0	88.847	36	14	27	11	518	55.2	8.95	930	14	0	4	9139480936	High	1
FALSE	High	Master Protein	Q9H0D6	5'-3' exoribonuclease 2 OS=Homo sapiens OX=9606 GN=XRN2 PE=1 SV=1	0	88.451	29	19	19	19	950	108.5	7.47	491	19	0	0	747039230	High	1
FALSE	High	Master Protein	P13010	X-ray repair cross-complementing protein 5 OS=Homo sapiens OX=9606 GN=XRCC5 PE=1 SV=3	0	87.867	35	22	26	22	732	82.7	5.81	581	22	0	0	1655331354	High	1
FALSE	High	Master Protein	Q9BVA1	Tubulin beta-2B chain OS=Homo sapiens OX=9606 GN=TUBB2B PE=1 SV=1	0	87.219	46	16	22	3	445	49.9	4.89	699	16	0	0	132978733	High	1
FALSE	High	Master Protein	P55265	Double-stranded RNA-specific adenosine deaminase OS=Homo sapiens OX=9606 GN=ADAR PE=1 SV=4	0	87.143	21	21	23	21	1226	136	8.65	474	21	0	0	743269068	High	1
FALSE	High	Master Protein	O43660	Pleiotropic regulator 1 OS=Homo sapiens OX=9606 GN=PLRG1 PE=1 SV=1	0	86.35	54	21	32	21	514	57.2	9.17	527	21	0	0	9.96399e+08	High	1
FALSE	High	Master Protein	P61978	Heterogeneous nuclear ribonucleoprotein K OS=Homo sapiens OX=9606 GN=HNRNPK PE=1 SV=1	0	86.332	60	20	33	20	463	50.9	5.54	1004	20	0	0	9311138100	High	1	Acetyl [N-Term]
FALSE	High	Master Protein	Q9BY77	Polymerase delta-interacting protein 3 OS=Homo sapiens OX=9606 GN=POLDIP3 PE=1 SV=2	0	85.635	47	13	14	7	421	46.1	9.99	677	13	0	5	1455607576	High	1	Acetyl [N-Term]
FALSE	High	Master Protein	Q7Z417	Nuclear fragile X mental retardation-interacting protein 2 OS=Homo sapiens OX=9606 GN=NUFIP2 PE=1 SV=1	0	85.336	28	15	23	15	695	76.1	8.7	605	15	0	0	2142987378	High	1	Phospho [S629(100); S652(100)]
FALSE	High	Master Protein	Q9Y6M1	Insulin-like growth factor 2 mRNA-binding protein 2 OS=Homo sapiens OX=9606 GN=IGF2BP2 PE=1 SV=2	0	85.304	35	17	21	15	599	66.1	8.46	789	17	0	0	1876406884	High	1
FALSE	High	Master Protein	P31942	Heterogeneous nuclear ribonucleoprotein H3 OS=Homo sapiens OX=9606 GN=HNRNPH3 PE=1 SV=2	0	85.147	51	12	26	11	346	36.9	6.87	760	12	0	0	4154965348	High	1
FALSE	High	Master Protein	P39023	60S ribosomal protein L3 OS=Homo sapiens OX=9606 GN=RPL3 PE=1 SV=2	0	84.675	40	15	27	15	403	46.1	10.18	588	15	0	0	5406306272	High	1
FALSE	High	Master Protein	P04406	Glyceraldehyde-3-phosphate dehydrogenase OS=Homo sapiens OX=9606 GN=GAPDH PE=1 SV=3	0	83.689	57	17	27	16	335	36	8.46	688	17	0	1	2.46251e+09	High	1
FALSE	High	Master Protein	O43707	Alpha-actinin-4 OS=Homo sapiens OX=9606 GN=ACTN4 PE=1 SV=2	0	83.609	28	20	20	12	911	104.8	5.44	554	20	0	6	366075308	High	1
FALSE	High	Master Protein	P19338	Nucleolin OS=Homo sapiens OX=9606 GN=NCL PE=1 SV=3	0	82.875	30	23	29	23	710	76.6	4.7	714	23	0	0	2951567698	High	1
FALSE	High	Master Protein	Q14498	RNA-binding protein 39 OS=Homo sapiens OX=9606 GN=RBM39 PE=1 SV=2	0	82.659	36	16	21	16	530	59.3	10.1	692	16	0	0	1.57867e+09	High	1	Phospho [S136(100)]
FALSE	High	Master Protein	P23396	40S ribosomal protein S3 OS=Homo sapiens OX=9606 GN=RPS3 PE=1 SV=2	0	82.571	64	16	31	16	243	26.7	9.66	844	16	0	0	7449016271	High	1	Phospho [T221(100)]
FALSE	High	Master Protein	P35637	RNA-binding protein FUS OS=Homo sapiens OX=9606 GN=FUS PE=1 SV=1	0	82.429	20	12	50	10	526	53.4	9.36	1063	12	0	0	1.25883e+10	High	1
FALSE	High	Master Protein	Q9Y262	Eukaryotic translation initiation factor 3 subunit L OS=Homo sapiens OX=9606 GN=EIF3L PE=1 SV=1	0	82.401	36	17	18	17	564	66.7	6.34	667	17	0	0	702484849	High	1
FALSE	High	Master Protein	P10809	60 kDa heat shock protein, mitochondrial OS=Homo sapiens OX=9606 GN=HSPD1 PE=1 SV=2	0	81.774	39	20	21	20	573	61	5.87	558	20	0	0	925983748	High	1
FALSE	High	Master Protein	Q9UJV9	Probable ATP-dependent RNA helicase DDX41 OS=Homo sapiens OX=9606 GN=DDX41 PE=1 SV=2	0	81.364	42	21	22	21	622	69.8	6.84	382	21	0	0	652499908	High	1
FALSE	High	Master Protein	Q92598	Heat shock protein 105 kDa OS=Homo sapiens OX=9606 GN=HSPH1 PE=1 SV=1	0	80.69	25	17	17	14	858	96.8	5.39	571	17	0	3	382710047	High	1
FALSE	High	Master Protein	P19474	E3 ubiquitin-protein ligase TRIM21 OS=Homo sapiens OX=9606 GN=TRIM21 PE=1 SV=1	0	80.451	42	17	21	17	475	54.1	6.38	414	17	0	0	1955865479	High	1
FALSE	High	Master Protein	P47897	Glutamine--tRNA ligase OS=Homo sapiens OX=9606 GN=QARS1 PE=1 SV=1	0	80.374	34	21	21	21	775	87.7	7.15	428	21	0	0	454464910	High	1
FALSE	High	Master Protein	P05141	ADP/ATP translocase 2 OS=Homo sapiens OX=9606 GN=SLC25A5 PE=1 SV=7	0	79.698	45	17	35	7	298	32.8	9.69	588	17	0	9	7773366028	High	1	Acetyl [N-Term; N-Term]
FALSE	High	Master Protein	P33992	DNA replication licensing factor MCM5 OS=Homo sapiens OX=9606 GN=MCM5 PE=1 SV=5	0	79.682	33	21	26	21	734	82.2	8.37	585	21	0	0	7.16967e+08	High	1
FALSE	High	Master Protein	P11021	Endoplasmic reticulum chaperone BiP OS=Homo sapiens OX=9606 GN=HSPA5 PE=1 SV=2	0	79.515	30	17	19	15	654	72.3	5.16	553	17	0	0	3.83329e+08	High	1
FALSE	High	Master Protein	Q13263	Transcription intermediary factor 1-beta OS=Homo sapiens OX=9606 GN=TRIM28 PE=1 SV=5	0	79.468	32	19	21	19	835	88.5	5.77	579	19	0	0	291930943	High	1	Acetyl [N-Term]
FALSE	High	Master Protein	P54136	Arginine--tRNA ligase, cytoplasmic OS=Homo sapiens OX=9606 GN=RARS1 PE=1 SV=2	0	78.483	34	19	19	19	660	75.3	6.68	487	19	0	0	355248124	High	1
FALSE	High	Master Protein	P42166	Lamina-associated polypeptide 2, isoform alpha OS=Homo sapiens OX=9606 GN=TMPO PE=1 SV=2	0	78.091	31	16	17	11	694	75.4	7.66	581	16	0	5	501049076	High	1
FALSE	High	Master Protein	Q2TAY7	WD40 repeat-containing protein SMU1 OS=Homo sapiens OX=9606 GN=SMU1 PE=1 SV=2	0	77.975	38	15	20	15	513	57.5	7.18	645	15	0	0	1201182277	High	1	Acetyl [N-Term]
FALSE	High	Master Protein	P62701	40S ribosomal protein S4, X isoform OS=Homo sapiens OX=9606 GN=RPS4X PE=1 SV=2	0	77.378	52	15	22	15	263	29.6	10.15	651	15	0	0	8724915658	High	1
FALSE	High	Master Protein	P14868	Aspartate--tRNA ligase, cytoplasmic OS=Homo sapiens OX=9606 GN=DARS1 PE=1 SV=2	0	77.092	49	21	21	21	501	57.1	6.55	508	21	0	0	718316505	High	1
FALSE	High	Master Protein	Q14694	Ubiquitin carboxyl-terminal hydrolase 10 OS=Homo sapiens OX=9606 GN=USP10 PE=1 SV=2	0	76.862	32	17	19	17	798	87.1	5.31	462	17	0	0	531499842	High	1
FALSE	High	Master Protein	P61247	40S ribosomal protein S3a OS=Homo sapiens OX=9606 GN=RPS3A PE=1 SV=2	0	76.747	63	19	30	19	264	29.9	9.73	664	19	0	0	8207398628	High	1
FALSE	High	Master Protein	A0A499FJY3	RNA-binding protein 15 OS=Homo sapiens OX=9606 GN=RBM15 PE=4 SV=1	0	76.61	26	20	21	18	925	101.3	9.96	547	20	0	2	1231764712	High	1	Phospho [S250(100); S612(100)]
FALSE	High	Master Protein	O94906	Pre-mRNA-processing factor 6 OS=Homo sapiens OX=9606 GN=PRPF6 PE=1 SV=1	0	76.498	24	23	26	23	941	106.9	8.25	418	23	0	0	6.43591e+08	High	1
FALSE	High	Master Protein	Q9NUD5	Zinc finger CCHC domain-containing protein 3 OS=Homo sapiens OX=9606 GN=ZCCHC3 PE=1 SV=2	0	76.379	52	17	20	17	403	43.5	8.53	707	17	0	0	963761958	High	1	Acetyl [N-Term]
FALSE	High	Master Protein	Q15717	ELAV-like protein 1 OS=Homo sapiens OX=9606 GN=ELAVL1 PE=1 SV=2	0	74.505	40	13	15	12	326	36.1	9.17	560	13	0	1	3323131864	High	1
FALSE	High	Master Protein	P11387	DNA topoisomerase 1 OS=Homo sapiens OX=9606 GN=TOP1 PE=1 SV=2	0	73.612	28	21	25	21	765	90.7	9.31	387	21	0	0	1130206430	High	1	Acetyl [N-Term]
FALSE	High	Master Protein	P26196	Probable ATP-dependent RNA helicase DDX6 OS=Homo sapiens OX=9606 GN=DDX6 PE=1 SV=2	0	73.099	48	17	18	17	483	54.4	8.66	473	17	0	0	1508387026	High	1
FALSE	High	Master Protein	Q96FV9	THO complex subunit 1 OS=Homo sapiens OX=9606 GN=THOC1 PE=1 SV=1	0	72.808	37	20	21	20	657	75.6	4.98	454	20	0	0	528700574	High	1
FALSE	High	Master Protein	P25205	DNA replication licensing factor MCM3 OS=Homo sapiens OX=9606 GN=MCM3 PE=1 SV=3	0	71.979	27	17	18	17	808	90.9	5.77	625	17	0	0	399720777	High	1	Acetyl [N-Term]
FALSE	High	Master Protein	Q9Y224	RNA transcription, translation and transport factor protein OS=Homo sapiens OX=9606 GN=RTRAF PE=1 SV=1	0	71.511	54	12	15	12	244	28.1	6.65	521	12	0	0	1665691324	High	1
FALSE	High	Master Protein	Q99661	Kinesin-like protein KIF2C OS=Homo sapiens OX=9606 GN=KIF2C PE=1 SV=2	0	71.488	30	18	19	18	725	81.3	7.83	456	18	0	0	2261388542	High	1	Acetyl [N-Term]
FALSE	High	Master Protein	P63010	AP-2 complex subunit beta OS=Homo sapiens OX=9606 GN=AP2B1 PE=1 SV=1	0	71.13	24	21	23	21	937	104.5	5.38	425	21	0	0	6.39598e+08	High	1
FALSE	High	Master Protein	Q1KMD3	Heterogeneous nuclear ribonucleoprotein U-like protein 2 OS=Homo sapiens OX=9606 GN=HNRNPUL2 PE=1 SV=1	0	70.331	22	16	19	16	747	85.1	4.91	547	16	0	0	724918256	High	1
FALSE	High	Master Protein	Q00577	Transcriptional activator protein Pur-alpha OS=Homo sapiens OX=9606 GN=PURA PE=1 SV=2	0	70.168	64	11	11	11	322	34.9	6.44	453	11	0	0	1492694498	High	1
FALSE	High	Master Protein	Q9BZE4	Nucleolar GTP-binding protein 1 OS=Homo sapiens OX=9606 GN=GTPBP4 PE=1 SV=3	0	70.027	34	17	20	17	634	73.9	9.5	413	17	0	0	395341669	High	1
FALSE	High	Master Protein	O95985	DNA topoisomerase 3-beta-1 OS=Homo sapiens OX=9606 GN=TOP3B PE=1 SV=1	0	69.647	24	16	18	16	862	96.6	8.12	446	16	0	0	544960649	High	1
FALSE	High	Master Protein	H0Y4R1	Inosine-5'-monophosphate dehydrogenase 2 (Fragment) OS=Homo sapiens OX=9606 GN=IMPDH2 PE=1 SV=1	0	69.607	30	13	15	13	470	51	8.18	524	13	0	0	333229962	High	1
FALSE	High	Master Protein	Q96HS1	Serine/threonine-protein phosphatase PGAM5, mitochondrial OS=Homo sapiens OX=9606 GN=PGAM5 PE=1 SV=2	0	69.435	58	16	23	16	289	32	8.68	491	16	0	0	4231199050	High	1
FALSE	High	Master Protein	P62906	60S ribosomal protein L10a OS=Homo sapiens OX=9606 GN=RPL10A PE=1 SV=2	0	69.185	50	12	29	12	217	24.8	9.94	535	12	0	0	4049075784	High	1
FALSE	High	Master Protein	P15880	40S ribosomal protein S2 OS=Homo sapiens OX=9606 GN=RPS2 PE=1 SV=2	0	68.998	43	12	25	12	293	31.3	10.24	999	12	0	0	7886624780	High	1
FALSE	High	Master Protein	Q7L2H7	Eukaryotic translation initiation factor 3 subunit M OS=Homo sapiens OX=9606 GN=EIF3M PE=1 SV=1	0	68.59	41	13	14	13	374	42.5	5.63	394	13	0	0	304653248	High	1
FALSE	High	Master Protein	E7EX17	Eukaryotic translation initiation factor 4B OS=Homo sapiens OX=9606 GN=EIF4B PE=1 SV=1	0	68.575	32	14	23	10	616	69.7	5.67	487	14	0	3	1151854804	High	1
FALSE	High	Master Protein	O43172	U4/U6 small nuclear ribonucleoprotein Prp4 OS=Homo sapiens OX=9606 GN=PRPF4 PE=1 SV=2	0	67.622	36	15	17	15	522	58.4	7.42	357	15	0	0	342484958	High	1
FALSE	High	Master Protein	O95793	Double-stranded RNA-binding protein Staufen homolog 1 OS=Homo sapiens OX=9606 GN=STAU1 PE=1 SV=2	0	67.223	30	15	20	14	577	63.1	9.44	563	15	0	1	605108000	High	1
FALSE	High	Master Protein	Q13573	SNW domain-containing protein 1 OS=Homo sapiens OX=9606 GN=SNW1 PE=1 SV=1	0	66.217	30	12	15	12	536	61.5	9.52	444	12	0	0	624003858	High	1
FALSE	High	Master Protein	P42285	Exosome RNA helicase MTR4 OS=Homo sapiens OX=9606 GN=MTREX PE=1 SV=3	0	66.023	20	17	19	17	1042	117.7	6.52	338	17	0	0	273441285	High	1
FALSE	High	Master Protein	P05388	60S acidic ribosomal protein P0 OS=Homo sapiens OX=9606 GN=RPLP0 PE=1 SV=1	0	65.855	52	14	16	14	317	34.3	5.97	501	14	0	0	3706579476	High	1
FALSE	High	Master Protein	P61160	Actin-related protein 2 OS=Homo sapiens OX=9606 GN=ACTR2 PE=1 SV=1	0	65.212	39	12	16	12	394	44.7	6.74	501	12	0	0	767802824	High	1
FALSE	High	Master Protein	Q9UL15	BAG family molecular chaperone regulator 5 OS=Homo sapiens OX=9606 GN=BAG5 PE=1 SV=1	0	65.008	36	13	13	13	447	51.2	6.05	542	13	0	0	265825118	High	1	Acetyl [N-Term]
FALSE	High	Master Protein	B5ME19	Eukaryotic translation initiation factor 3 subunit C-like protein OS=Homo sapiens OX=9606 GN=EIF3CL PE=1 SV=1	0	64.702	19	17	22	17	914	105.4	5.64	698	17	0	0	8003279411	High	1
FALSE	High	Master Protein	Q99615	DnaJ homolog subfamily C member 7 OS=Homo sapiens OX=9606 GN=DNAJC7 PE=1 SV=2	0	64.191	37	17	18	17	494	56.4	6.96	474	17	0	0	4.02271e+08	High	1	Acetyl [N-Term]
FALSE	High	Master Protein	Q86V81	THO complex subunit 4 OS=Homo sapiens OX=9606 GN=ALYREF PE=1 SV=3	0	63.542	42	10	13	10	257	26.9	11.15	356	10	0	0	535159011	High	1	Acetyl [N-Term]
FALSE	High	Master Protein	P55884	Eukaryotic translation initiation factor 3 subunit B OS=Homo sapiens OX=9606 GN=EIF3B PE=1 SV=3	0	63.453	27	17	19	17	814	92.4	5	379	17	0	0	342389300	High	1	Acetyl [N-Term]
FALSE	High	Master Protein	A0A0G2JS82	AP-2 complex subunit alpha-2 (Fragment) OS=Homo sapiens OX=9606 GN=AP2A2 PE=1 SV=1	0	62.85	22	15	15	10	917	101.6	6.86	445	15	0	0	88384930	High	1
FALSE	High	Master Protein	P13639	Elongation factor 2 OS=Homo sapiens OX=9606 GN=EEF2 PE=1 SV=4	0	62.578	21	15	15	15	858	95.3	6.83	475	15	0	0	452217680	High	1
FALSE	High	Master Protein	Q99549	M-phase phosphoprotein 8 OS=Homo sapiens OX=9606 GN=MPHOSPH8 PE=1 SV=2	0	62.242	20	15	15	15	860	97.1	6.06	464	15	0	0	4.55996e+08	High	1
FALSE	High	Master Protein	P61158	Actin-related protein 3 OS=Homo sapiens OX=9606 GN=ACTR3 PE=1 SV=3	0	61.935	45	12	15	12	418	47.3	5.88	391	12	0	0	827460440	High	1
FALSE	High	Master Protein	Q96I25	Splicing factor 45 OS=Homo sapiens OX=9606 GN=RBM17 PE=1 SV=1	0	61.877	38	14	16	14	401	44.9	5.97	433	14	0	0	557899207	High	1	Acetyl [N-Term]; Phospho [S222(100)]
FALSE	High	Master Protein	Q8NC51	Plasminogen activator inhibitor 1 RNA-binding protein OS=Homo sapiens OX=9606 GN=SERBP1 PE=1 SV=2	0	61.221	45	12	15	12	408	44.9	8.65	383	12	0	0	1312493332	High	1
FALSE	High	Master Protein	P49411	Elongation factor Tu, mitochondrial OS=Homo sapiens OX=9606 GN=TUFM PE=1 SV=2	0	60.936	38	14	14	14	452	49.5	7.61	441	14	0	0	752452250	High	1
FALSE	High	Master Protein	P12814	Alpha-actinin-1 OS=Homo sapiens OX=9606 GN=ACTN1 PE=1 SV=2	0	60.703	19	14	14	6	892	103	5.41	453	14	0	0	11548316	High	1
FALSE	High	Master Protein	Q8NEY8	Periphilin-1 OS=Homo sapiens OX=9606 GN=PPHLN1 PE=1 SV=2	0	60.432	33	15	25	5	458	52.7	9.11	603	15	0	7	2.00686e+09	High	1	Phospho [S133(100); S205(100)]
FALSE	High	Master Protein	P26368	Splicing factor U2AF 65 kDa subunit OS=Homo sapiens OX=9606 GN=U2AF2 PE=1 SV=4	0	60.357	42	13	15	13	475	53.5	9.09	492	13	0	0	1337834092	High	1
FALSE	High	Master Protein	P68133	Actin, alpha skeletal muscle OS=Homo sapiens OX=9606 GN=ACTA1 PE=1 SV=1	0	60.235	40	13	35	3	377	42	5.39	763	13	0	0	3693711172	High	1
FALSE	High	Master Protein	P62424	60S ribosomal protein L7a OS=Homo sapiens OX=9606 GN=RPL7A PE=1 SV=2	0	60.106	37	13	19	13	266	30	10.61	516	13	0	0	3200815930	High	1
FALSE	High	Master Protein	Q9UN86	Ras GTPase-activating protein-binding protein 2 OS=Homo sapiens OX=9606 GN=G3BP2 PE=1 SV=2	0	59.676	38	16	21	13	482	54.1	5.55	455	16	0	0	2395210365	High	1	Acetyl [N-Term; N-Term]; Phospho [T227(97.1)]
FALSE	High	Master Protein	P40227	T-complex protein 1 subunit zeta OS=Homo sapiens OX=9606 GN=CCT6A PE=1 SV=3	0	59.481	27	13	20	13	531	58	6.68	533	13	0	0	4228801242	High	1
FALSE	High	Master Protein	Q92615	La-related protein 4B OS=Homo sapiens OX=9606 GN=LARP4B PE=1 SV=3	0	58.975	21	14	16	9	738	80.5	6.92	475	14	0	5	713235114	High	1
FALSE	High	Master Protein	H7C463	MICOS complex subunit MIC60 (Fragment) OS=Homo sapiens OX=9606 GN=IMMT PE=1 SV=1	0	58.746	31	15	17	15	613	68.1	6.06	285	15	0	0	595551963	High	1
FALSE	High	Master Protein	H3BNC9	Uncharacterized protein OS=Homo sapiens OX=9606 PE=3 SV=2	0	58.298	14	9	11	9	584	64.5	8.78	412	9	0	0	2026877280	High	1
FALSE	High	Master Protein	O14979	Heterogeneous nuclear ribonucleoprotein D-like OS=Homo sapiens OX=9606 GN=HNRNPDL PE=1 SV=3	0	58.167	29	13	17	11	420	46.4	9.57	408	13	0	1	2.7828e+09	High	1
FALSE	High	Master Protein	P33993	DNA replication licensing factor MCM7 OS=Homo sapiens OX=9606 GN=MCM7 PE=1 SV=4	0	57.873	25	14	17	14	719	81.3	6.46	399	14	0	0	205237587	High	1
FALSE	High	Master Protein	A0A087X295	WD repeat-containing protein 6 OS=Homo sapiens OX=9606 GN=WDR6 PE=1 SV=1	0	57.706	19	16	16	16	1151	124.9	6.92	260	16	0	0	202497104	High	1
FALSE	High	Master Protein	Q15646	2'-5'-oligoadenylate synthase-like protein OS=Homo sapiens OX=9606 GN=OASL PE=1 SV=2	0	57.675	40	15	15	15	514	59.2	7.87	381	15	0	0	339919618	High	1	Acetyl [N-Term]
FALSE	High	Master Protein	Q13769	THO complex subunit 5 homolog OS=Homo sapiens OX=9606 GN=THOC5 PE=1 SV=2	0	57.637	24	13	13	13	683	78.5	6.87	306	13	0	0	2.57505e+08	High	1
FALSE	High	Master Protein	Q8NE71	ATP-binding cassette sub-family F member 1 OS=Homo sapiens OX=9606 GN=ABCF1 PE=1 SV=2	0	57.635	19	12	12	8	845	95.9	6.8	393	12	0	2	326484888	High	1
FALSE	High	Master Protein	Q9BQA1	Methylosome protein 50 OS=Homo sapiens OX=9606 GN=WDR77 PE=1 SV=1	0	57.597	46	11	14	11	342	36.7	5.17	628	11	0	0	1773971948	High	1	Phospho [T5(100)]
FALSE	High	Master Protein	Q5BKZ1	DBIRD complex subunit ZNF326 OS=Homo sapiens OX=9606 GN=ZNF326 PE=1 SV=2	0	57.551	34	13	14	13	582	65.6	5.15	365	13	0	0	504597928	High	1	Acetyl [N-Term]
FALSE	High	Master Protein	O15371	Eukaryotic translation initiation factor 3 subunit D OS=Homo sapiens OX=9606 GN=EIF3D PE=1 SV=1	0	57.508	34	12	16	12	548	63.9	6.05	524	12	0	0	3.57139e+08	High	1
FALSE	High	Master Protein	Q9Y285	Phenylalanine--tRNA ligase alpha subunit OS=Homo sapiens OX=9606 GN=FARSA PE=1 SV=3	0	57.414	39	13	14	4	508	57.5	7.8	442	13	0	7	255652034	High	1	Acetyl [N-Term]
FALSE	High	Master Protein	Q96CW1	AP-2 complex subunit mu OS=Homo sapiens OX=9606 GN=AP2M1 PE=1 SV=2	0	57.336	36	12	15	12	435	49.6	9.54	397	12	0	0	379504430	High	1
FALSE	High	Master Protein	P31689	DnaJ homolog subfamily A member 1 OS=Homo sapiens OX=9606 GN=DNAJA1 PE=1 SV=2	0	57.225	44	11	14	11	397	44.8	7.08	374	11	0	0	592512118	High	1
FALSE	High	Master Protein	E7EU96	Casein kinase II subunit alpha OS=Homo sapiens OX=9606 GN=CSNK2A1 PE=1 SV=1	0	56.353	42	12	13	12	385	45.3	7.94	371	12	0	0	285600328	High	1
FALSE	High	Master Protein	P12236	ADP/ATP translocase 3 OS=Homo sapiens OX=9606 GN=SLC25A6 PE=1 SV=4	0	55.335	40	14	28	3	298	32.8	9.74	424	14	0	3	839078956	High	1	Acetyl [N-Term; N-Term]
FALSE	High	Master Protein	P62244	40S ribosomal protein S15a OS=Homo sapiens OX=9606 GN=RPS15A PE=1 SV=2	0	55.274	65	9	17	9	130	14.8	10.13	427	9	0	0	5337156138	High	1
FALSE	High	Master Protein	Q9BUQ8	Probable ATP-dependent RNA helicase DDX23 OS=Homo sapiens OX=9606 GN=DDX23 PE=1 SV=3	0	54.925	20	17	19	17	820	95.5	9.55	351	17	0	0	500537032	High	1	Phospho [S14(100)]
FALSE	High	Master Protein	Q08945	FACT complex subunit SSRP1 OS=Homo sapiens OX=9606 GN=SSRP1 PE=1 SV=1	0	54.847	24	13	13	13	709	81	6.87	388	13	0	0	202313752	High	1	Acetyl [N-Term]
FALSE	High	Master Protein	Q96SI9	Spermatid perinuclear RNA-binding protein OS=Homo sapiens OX=9606 GN=STRBP PE=1 SV=1	0	54.745	20	13	17	11	672	73.6	8.72	419	13	0	0	959671839	High	1
FALSE	High	Master Protein	D6RBZ0	Heterogeneous nuclear ribonucleoprotein A/B OS=Homo sapiens OX=9606 GN=HNRNPAB PE=1 SV=1	0	54.729	32	13	21	11	327	35.7	6.95	425	13	0	0	1648511497	High	1
FALSE	High	Master Protein	Q8WWM7	Ataxin-2-like protein OS=Homo sapiens OX=9606 GN=ATXN2L PE=1 SV=2	0	54.664	18	13	13	12	1075	113.3	8.59	373	13	0	1	327992962	High	1	Acetyl [N-Term]
FALSE	High	Master Protein	Q92945	Far upstream element-binding protein 2 OS=Homo sapiens OX=9606 GN=KHSRP PE=1 SV=4	0	54.417	27	12	15	10	711	73.1	7.3	388	12	0	1	253669806	High	1	Acetyl [N-Term]
FALSE	High	Master Protein	P56192	Methionine--tRNA ligase, cytoplasmic OS=Homo sapiens OX=9606 GN=MARS1 PE=1 SV=2	0	54.007	22	14	16	14	900	101.1	6.16	375	14	0	0	280898711	High	1
FALSE	High	Master Protein	A0A2R8Y811	40S ribosomal protein S14 (Fragment) OS=Homo sapiens OX=9606 GN=RPS14 PE=1 SV=1	0	53.801	33	7	12	7	150	16.1	10.05	409	7	0	0	2425763940	High	1
FALSE	High	Master Protein	P55072	Transitional endoplasmic reticulum ATPase OS=Homo sapiens OX=9606 GN=VCP PE=1 SV=4	0	53.372	26	15	16	15	806	89.3	5.26	345	15	0	0	195312542	High	1	Acetyl [N-Term]
FALSE	High	Master Protein	F8W6A0	Periphilin-1 OS=Homo sapiens OX=9606 GN=PPHLN1 PE=1 SV=1	0	53.164	38	11	15	1	363	41.1	8.57	482	11	0	0	153984960	High	1	Phospho [S32(100); S85(100)]
FALSE	High	Master Protein	Q96EY1	DnaJ homolog subfamily A member 3, mitochondrial OS=Homo sapiens OX=9606 GN=DNAJA3 PE=1 SV=2	0	53.056	23	9	11	9	480	52.5	9.26	440	9	0	0	682717698	High	1
FALSE	High	Master Protein	Q9UKF6	Cleavage and polyadenylation specificity factor subunit 3 OS=Homo sapiens OX=9606 GN=CPSF3 PE=1 SV=1	0	52.934	29	15	18	15	684	77.4	5.6	371	15	0	0	4.09068e+08	High	1	Acetyl [N-Term]
FALSE	High	Master Protein	B0QYK0	RNA-binding protein EWS OS=Homo sapiens OX=9606 GN=EWSR1 PE=1 SV=1	0	52.864	17	9	14	9	618	64.9	9.38	330	9	0	0	1.64674e+09	High	1
FALSE	High	Master Protein	P27635	60S ribosomal protein L10 OS=Homo sapiens OX=9606 GN=RPL10 PE=1 SV=4	0	52.781	29	6	14	2	214	24.6	10.08	457	6	0	6	1713414544	High	1
FALSE	High	Master Protein	Q9P258	Protein RCC2 OS=Homo sapiens OX=9606 GN=RCC2 PE=1 SV=2	0	52.595	27	12	13	12	522	56	8.78	450	12	0	0	772335036	High	1
FALSE	High	Master Protein	Q9BQ39	ATP-dependent RNA helicase DDX50 OS=Homo sapiens OX=9606 GN=DDX50 PE=1 SV=1	0	52.593	26	14	14	12	737	82.5	9.17	306	14	0	0	216711169	High	1
FALSE	High	Master Protein	Q13838	Spliceosome RNA helicase DDX39B OS=Homo sapiens OX=9606 GN=DDX39B PE=1 SV=1	0	52.528	39	12	18	6	428	49	5.67	366	12	0	7	669984976	High	1
FALSE	High	Master Protein	Q08J23	RNA cytosine C(5)-methyltransferase NSUN2 OS=Homo sapiens OX=9606 GN=NSUN2 PE=1 SV=2	0	52.355	25	15	17	15	767	86.4	6.77	306	15	0	0	195831583	High	1
FALSE	High	Master Protein	H3BLV9	SRSF protein kinase 1 (Fragment) OS=Homo sapiens OX=9606 GN=SRPK1 PE=1 SV=1	0	52.106	21	12	14	10	671	76	6.28	294	12	0	2	386727482	High	1
FALSE	High	Master Protein	O60508	Pre-mRNA-processing factor 17 OS=Homo sapiens OX=9606 GN=CDC40 PE=1 SV=1	0	51.877	26	13	15	13	579	65.5	7.06	231	13	0	0	177590895	High	1
FALSE	High	Master Protein	Q12874	Splicing factor 3A subunit 3 OS=Homo sapiens OX=9606 GN=SF3A3 PE=1 SV=1	0	51.607	28	12	12	12	501	58.8	5.38	464	12	0	0	406862333	High	1	Acetyl [N-Term]
FALSE	High	Master Protein	J3KRX5	60S ribosomal protein L17 (Fragment) OS=Homo sapiens OX=9606 GN=RPL17 PE=1 SV=1	0	51.511	53	10	20	10	174	20.2	10.1	480	10	0	0	5464693713	High	1
FALSE	High	Master Protein	P04843	Dolichyl-diphosphooligosaccharide--protein glycosyltransferase subunit 1 OS=Homo sapiens OX=9606 GN=RPN1 PE=1 SV=1	0	51.306	30	14	17	14	607	68.5	6.38	301	14	0	0	337115704	High	1
FALSE	High	Master Protein	Q9H0A0	RNA cytidine acetyltransferase OS=Homo sapiens OX=9606 GN=NAT10 PE=1 SV=2	0	51.217	17	15	17	15	1025	115.7	8.27	384	15	0	0	2.74335e+08	High	1
FALSE	High	Master Protein	Q9H7E2	Tudor domain-containing protein 3 OS=Homo sapiens OX=9606 GN=TDRD3 PE=1 SV=1	0	50.919	29	14	15	14	651	73.1	9.23	319	14	0	0	554380702	High	1
FALSE	High	Master Protein	Q9NVP1	ATP-dependent RNA helicase DDX18 OS=Homo sapiens OX=9606 GN=DDX18 PE=1 SV=2	0	50.882	26	15	17	15	670	75.4	9.5	362	15	0	0	275040161	High	1
FALSE	High	Master Protein	Q9BVP2	Guanine nucleotide-binding protein-like 3 OS=Homo sapiens OX=9606 GN=GNL3 PE=1 SV=2	0	50.815	27	13	15	13	549	62	9.16	496	13	0	0	5.4905e+08	High	1
FALSE	High	Master Protein	Q52LJ0	Protein FAM98B OS=Homo sapiens OX=9606 GN=FAM98B PE=1 SV=2	0	50.621	24	8	14	5	433	45.5	8.69	406	8	0	0	135015242	High	1
FALSE	High	Master Protein	Q9Y450	HBS1-like protein OS=Homo sapiens OX=9606 GN=HBS1L PE=1 SV=1	0	50.574	23	11	13	11	684	75.4	6.61	352	11	0	0	124366149	High	1
FALSE	High	Master Protein	P62241	40S ribosomal protein S8 OS=Homo sapiens OX=9606 GN=RPS8 PE=1 SV=2	0	50.533	50	10	16	10	208	24.2	10.32	491	10	0	0	5431852104	High	1
FALSE	High	Master Protein	Q8WWY3	U4/U6 small nuclear ribonucleoprotein Prp31 OS=Homo sapiens OX=9606 GN=PRPF31 PE=1 SV=2	0	50.464	26	10	11	10	499	55.4	5.78	341	10	0	0	378640964	High	1
FALSE	High	Master Protein	Q14247	Src substrate cortactin OS=Homo sapiens OX=9606 GN=CTTN PE=1 SV=2	0	50.345	26	11	11	11	550	61.5	5.4	364	11	0	0	580285835	High	1
FALSE	High	Master Protein	Q07666	KH domain-containing, RNA-binding, signal transduction-associated protein 1 OS=Homo sapiens OX=9606 GN=KHDRBS1 PE=1 SV=1	0	50.3	28	11	18	10	443	48.2	8.66	325	11	0	2	4543711122	High	1	Phospho [S58(100)]
FALSE	High	Master Protein	Q86UK7	E3 ubiquitin-protein ligase ZNF598 OS=Homo sapiens OX=9606 GN=ZNF598 PE=1 SV=1	0	50.098	23	17	19	17	904	98.6	8.4	281	17	0	0	6.28088e+08	High	1	Acetyl [N-Term]
FALSE	High	Master Protein	O15226	NF-kappa-B-repressing factor OS=Homo sapiens OX=9606 GN=NKRF PE=1 SV=2	0	50.025	20	13	14	13	690	77.6	8.79	296	13	0	0	345780714	High	1
FALSE	High	Master Protein	P38159	RNA-binding motif protein, X chromosome OS=Homo sapiens OX=9606 GN=RBMX PE=1 SV=3	0	49.89	39	16	36	2	391	42.3	10.05	614	16	0	0	1251386298	High	1	Phospho [S208(100)]
FALSE	High	Master Protein	V9GYM8	Rho guanine nucleotide exchange factor 2 OS=Homo sapiens OX=9606 GN=ARHGEF2 PE=1 SV=1	0	49.859	16	13	15	13	1031	116	7.37	314	13	0	0	43069389	High	1
FALSE	High	Master Protein	Q8WUT1	POLDIP3 protein OS=Homo sapiens OX=9606 GN=POLDIP3 PE=1 SV=1	0	49.845	47	7	8	1	229	24.8	10.7	471	7	0	0	22875620	High	1	Acetyl [N-Term]
FALSE	High	Master Protein	Q9BZI7	Regulator of nonsense transcripts 3B OS=Homo sapiens OX=9606 GN=UPF3B PE=1 SV=1	0	49.793	31	11	12	11	483	57.7	9.48	407	11	0	0	4.34726e+08	High	1
FALSE	High	Master Protein	Q8N1G4	Leucine-rich repeat-containing protein 47 OS=Homo sapiens OX=9606 GN=LRRC47 PE=1 SV=1	0	49.545	27	12	12	12	583	63.4	8.28	339	12	0	0	103617797	High	1
FALSE	High	Master Protein	Q9UKV3	Apoptotic chromatin condensation inducer in the nucleus OS=Homo sapiens OX=9606 GN=ACIN1 PE=1 SV=2	0	49.231	11	11	13	11	1341	151.8	6.43	217	11	0	0	443300438	High	1
FALSE	High	Master Protein	P25705	ATP synthase subunit alpha, mitochondrial OS=Homo sapiens OX=9606 GN=ATP5F1A PE=1 SV=1	0	48.993	23	11	13	11	553	59.7	9.13	301	11	0	0	264254974	High	1
FALSE	High	Master Protein	P12235	ADP/ATP translocase 1 OS=Homo sapiens OX=9606 GN=SLC25A4 PE=1 SV=4	0	48.851	42	13	26	3	298	33	9.76	319	13	0	0	17676508	High	1	Acetyl [N-Term]
FALSE	High	Master Protein	O75152	Zinc finger CCCH domain-containing protein 11A OS=Homo sapiens OX=9606 GN=ZC3H11A PE=1 SV=3	0	48.78	20	12	12	12	810	89.1	8.37	319	12	0	0	476530874	High	1
FALSE	High	Master Protein	Q9BRS2	Serine/threonine-protein kinase RIO1 OS=Homo sapiens OX=9606 GN=RIOK1 PE=1 SV=2	0	48.705	29	13	14	13	568	65.5	6.19	298	13	0	0	540142830	High	1
FALSE	High	Master Protein	Q96DI7	U5 small nuclear ribonucleoprotein 40 kDa protein OS=Homo sapiens OX=9606 GN=SNRNP40 PE=1 SV=1	0	48.489	37	9	10	9	357	39.3	8.1	294	9	0	0	434416033	High	1
FALSE	High	Master Protein	E7EQG2	Eukaryotic initiation factor 4A-II OS=Homo sapiens OX=9606 GN=EIF4A2 PE=1 SV=1	0	48.461	26	10	11	1	362	41.3	5.64	369	10	0	0	135951984	High	1
FALSE	High	Master Protein	P11586	C-1-tetrahydrofolate synthase, cytoplasmic OS=Homo sapiens OX=9606 GN=MTHFD1 PE=1 SV=3	0	48.29	16	14	15	14	935	101.5	7.3	336	14	0	0	156389566	High	1
FALSE	High	Master Protein	Q96E39	RNA binding motif protein, X-linked-like-1 OS=Homo sapiens OX=9606 GN=RBMXL1 PE=1 SV=1	0	48.287	41	17	35	3	390	42.1	9.89	540	17	0	12	4321637567	High	1	Phospho [S208(100)]
FALSE	High	Master Protein	A0A3B3ITW3	ATP-binding cassette sub-family D member 3 OS=Homo sapiens OX=9606 GN=ABCD3 PE=1 SV=2	0	48.234	24	14	16	14	659	75.4	9.39	258	14	0	0	2.98479e+08	High	1
FALSE	High	Master Protein	Q9UHB6	LIM domain and actin-binding protein 1 OS=Homo sapiens OX=9606 GN=LIMA1 PE=1 SV=1	0	48.12	20	12	12	12	759	85.2	6.84	298	12	0	0	403264558	High	1
FALSE	High	Master Protein	P13647	Keratin, type II cytoskeletal 5 OS=Homo sapiens OX=9606 GN=KRT5 PE=1 SV=3	0	48.109	22	12	14	7	590	62.3	7.74	378	12	0	1	379093468	High	1
FALSE	High	Master Protein	Q8WVV9	Heterogeneous nuclear ribonucleoprotein L-like OS=Homo sapiens OX=9606 GN=HNRNPLL PE=1 SV=1	0	48.078	25	9	9	9	542	60	7.72	329	9	0	0	103775810	High	1
FALSE	High	Master Protein	P78332	RNA-binding protein 6 OS=Homo sapiens OX=9606 GN=RBM6 PE=1 SV=5	0	47.735	16	15	15	15	1123	128.6	6.32	277	15	0	0	2.60409e+08	High	1
FALSE	High	Master Protein	A0A1W2PR17	6-phosphofructo-2-kinase/fructose-2,6-bisphosphatase 3 OS=Homo sapiens OX=9606 GN=PFKFB3 PE=1 SV=1	0	47.579	23	12	12	12	568	64.3	7.74	277	12	0	0	246680652	High	1
FALSE	High	Master Protein	O43242	26S proteasome non-ATPase regulatory subunit 3 OS=Homo sapiens OX=9606 GN=PSMD3 PE=1 SV=2	0	47.177	22	10	11	10	534	60.9	8.44	309	10	0	0	186333675	High	1
FALSE	High	Master Protein	O43395	U4/U6 small nuclear ribonucleoprotein Prp3 OS=Homo sapiens OX=9606 GN=PRPF3 PE=1 SV=2	0	47.005	25	14	14	14	683	77.5	9.5	322	14	0	0	366708484	High	1
FALSE	High	Master Protein	P26641	Elongation factor 1-gamma OS=Homo sapiens OX=9606 GN=EEF1G PE=1 SV=3	0	46.486	32	11	20	11	437	50.1	6.67	583	11	0	0	582709287	High	1	Acetyl [N-Term]
FALSE	High	Master Protein	P14618	Pyruvate kinase PKM OS=Homo sapiens OX=9606 GN=PKM PE=1 SV=4	0	46.392	30	11	12	11	531	57.9	7.84	354	11	0	0	186606101	High	1
FALSE	High	Master Protein	P42167	Lamina-associated polypeptide 2, isoforms beta/gamma OS=Homo sapiens OX=9606 GN=TMPO PE=1 SV=2	0	45.986	29	10	10	5	454	50.6	9.38	319	10	0	0	119071636	High	1
FALSE	High	Master Protein	P52597	Heterogeneous nuclear ribonucleoprotein F OS=Homo sapiens OX=9606 GN=HNRNPF PE=1 SV=3	0	45.952	24	8	12	6	415	45.6	5.58	406	8	0	0	215094226	High	1	Acetyl [N-Term]
FALSE	High	Master Protein	P46781	40S ribosomal protein S9 OS=Homo sapiens OX=9606 GN=RPS9 PE=1 SV=3	0	45.794	57	15	20	15	194	22.6	10.65	369	15	0	0	8910145160	High	1
FALSE	High	Master Protein	Q9H9G7	Protein argonaute-3 OS=Homo sapiens OX=9606 GN=AGO3 PE=1 SV=2	0	45.719	23	14	14	6	860	97.3	9.11	238	14	0	3	164116890	High	1
FALSE	High	Master Protein	P62249	40S ribosomal protein S16 OS=Homo sapiens OX=9606 GN=RPS16 PE=1 SV=2	0	45.691	71	14	23	14	146	16.4	10.21	521	14	0	0	6500779136	High	1
FALSE	High	Master Protein	F8W1R7	Myosin light polypeptide 6 OS=Homo sapiens OX=9606 GN=MYL6 PE=1 SV=1	0	45.337	74	11	13	11	145	16.3	4.65	312	11	0	0	1410499220	High	1	Acetyl [N-Term]
FALSE	High	Master Protein	Q9Y3F4	Serine-threonine kinase receptor-associated protein OS=Homo sapiens OX=9606 GN=STRAP PE=1 SV=1	0	45.307	40	10	10	10	350	38.4	5.12	367	10	0	0	152604431	High	1
FALSE	High	Master Protein	Q13151	Heterogeneous nuclear ribonucleoprotein A0 OS=Homo sapiens OX=9606 GN=HNRNPA0 PE=1 SV=1	0	44.382	42	8	8	8	305	30.8	9.29	319	8	0	0	1224376884	High	1	Acetyl [N-Term]
FALSE	High	Master Protein	O14950	Myosin regulatory light chain 12B OS=Homo sapiens OX=9606 GN=MYL12B PE=1 SV=2	0	44.263	55	8	9	8	172	19.8	4.84	380	8	0	0	7.04182e+08	High	1
FALSE	High	Master Protein	P35998	26S proteasome regulatory subunit 7 OS=Homo sapiens OX=9606 GN=PSMC2 PE=1 SV=3	0	44.064	34	11	11	11	433	48.6	5.95	225	11	0	0	131752000	High	1
FALSE	High	Master Protein	Q9UL18	Protein argonaute-1 OS=Homo sapiens OX=9606 GN=AGO1 PE=1 SV=3	0	43.916	21	13	13	6	857	97.2	9.16	319	13	0	0	17150064	High	1
FALSE	High	Master Protein	O00148	ATP-dependent RNA helicase DDX39A OS=Homo sapiens OX=9606 GN=DDX39A PE=1 SV=2	0	43.845	33	9	10	3	427	49.1	5.68	298	9	0	0	22953868	High	1	Acetyl [N-Term]
FALSE	High	Master Protein	P67809	Y-box-binding protein 1 OS=Homo sapiens OX=9606 GN=YBX1 PE=1 SV=3	0	43.827	46	8	12	5	324	35.9	9.88	417	8	0	2	723427720	High	1	Acetyl [N-Term]
FALSE	High	Master Protein	P62140	Serine/threonine-protein phosphatase PP1-beta catalytic subunit OS=Homo sapiens OX=9606 GN=PPP1CB PE=1 SV=3	0	43.71	31	9	9	2	327	37.2	6.19	330	9	0	0	23118200	High	1	Acetyl [N-Term]
FALSE	High	Master Protein	B1AK88	F-actin-capping protein subunit beta OS=Homo sapiens OX=9606 GN=CAPZB PE=1 SV=1	0	43.454	40	12	12	2	301	33.8	6.43	300	12	0	6	352639014	High	1
FALSE	High	Master Protein	Q6PJT7	Zinc finger CCCH domain-containing protein 14 OS=Homo sapiens OX=9606 GN=ZC3H14 PE=1 SV=1	0	43.425	24	11	12	11	736	82.8	7.31	280	11	0	0	186570119	High	1
FALSE	High	Master Protein	Q96CS3	FAS-associated factor 2 OS=Homo sapiens OX=9606 GN=FAF2 PE=1 SV=2	0	43.392	27	8	9	8	445	52.6	5.62	269	8	0	0	220355440	High	1
FALSE	High	Master Protein	Q01780	Exosome component 10 OS=Homo sapiens OX=9606 GN=EXOSC10 PE=1 SV=2	0	43.063	17	12	13	12	885	100.8	8.46	263	12	0	0	39990826	High	1
FALSE	High	Master Protein	Q9UJS0	Calcium-binding mitochondrial carrier protein Aralar2 OS=Homo sapiens OX=9606 GN=SLC25A13 PE=1 SV=2	0	43.057	24	14	14	11	675	74.1	8.62	264	14	0	1	1.23477e+08	High	1
FALSE	High	Master Protein	Q9BZJ0	Crooked neck-like protein 1 OS=Homo sapiens OX=9606 GN=CRNKL1 PE=1 SV=4	0	42.767	16	13	13	13	848	100.4	8	296	13	0	0	169597363	High	1
FALSE	High	Master Protein	P52907	F-actin-capping protein subunit alpha-1 OS=Homo sapiens OX=9606 GN=CAPZA1 PE=1 SV=3	0	42.595	53	9	9	8	286	32.9	5.69	312	9	0	1	188576208	High	1
FALSE	High	Master Protein	Q15428	Splicing factor 3A subunit 2 OS=Homo sapiens OX=9606 GN=SF3A2 PE=1 SV=2	0	42.519	21	8	12	8	464	49.2	9.64	232	8	0	0	321729533	High	1
FALSE	High	Master Protein	P62081	40S ribosomal protein S7 OS=Homo sapiens OX=9606 GN=RPS7 PE=1 SV=1	0	42.516	55	9	11	9	194	22.1	10.1	243	9	0	0	833787018	High	1
FALSE	High	Master Protein	P05023	Sodium/potassium-transporting ATPase subunit alpha-1 OS=Homo sapiens OX=9606 GN=ATP1A1 PE=1 SV=1	0	42.458	14	11	11	11	1023	112.8	5.49	206	11	0	0	638370037	High	1
FALSE	High	Master Protein	Q9BVI4	Nucleolar complex protein 4 homolog OS=Homo sapiens OX=9606 GN=NOC4L PE=1 SV=1	0	42.44	25	12	12	12	516	58.4	7.49	287	12	0	0	236474720	High	1
FALSE	High	Master Protein	Q6UN15	Pre-mRNA 3'-end-processing factor FIP1 OS=Homo sapiens OX=9606 GN=FIP1L1 PE=1 SV=1	0	42.384	19	8	8	8	594	66.5	5.59	315	8	0	0	276356004	High	1
FALSE	High	Master Protein	Q9UHI6	Probable ATP-dependent RNA helicase DDX20 OS=Homo sapiens OX=9606 GN=DDX20 PE=1 SV=2	0	42.252	15	11	11	11	824	92.2	6.95	281	11	0	0	474610966	High	1
FALSE	High	Master Protein	K7EPH2	Phenylalanine--tRNA ligase alpha subunit (Fragment) OS=Homo sapiens OX=9606 GN=FARSA PE=1 SV=8	0	42.201	40	10	11	1	378	43	7.46	322	10	0	0		High	1	Acetyl [N-Term]
FALSE	High	Master Protein	P30050	60S ribosomal protein L12 OS=Homo sapiens OX=9606 GN=RPL12 PE=1 SV=1	0	42.124	58	8	9	8	165	17.8	9.42	437	8	0	0	1521537716	High	1
FALSE	High	Master Protein	Q9Y265	RuvB-like 1 OS=Homo sapiens OX=9606 GN=RUVBL1 PE=1 SV=1	0	42.023	28	9	9	9	456	50.2	6.42	294	9	0	0	183692210	High	1
FALSE	High	Master Protein	O95639	Cleavage and polyadenylation specificity factor subunit 4 OS=Homo sapiens OX=9606 GN=CPSF4 PE=1 SV=1	0	41.912	43	9	10	9	269	30.2	8.31	372	9	0	0	242851047	High	1	Acetyl [N-Term]
FALSE	High	Master Protein	Q9NW64	Pre-mRNA-splicing factor RBM22 OS=Homo sapiens OX=9606 GN=RBM22 PE=1 SV=1	0	41.624	27	11	13	11	420	46.9	8.54	350	11	0	0	328203231	High	1	Acetyl [N-Term]
FALSE	High	Master Protein	Q9ULV4	Coronin-1C OS=Homo sapiens OX=9606 GN=CORO1C PE=1 SV=1	0	41.333	25	11	11	11	474	53.2	7.08	329	11	0	0	1062031848	High	1
FALSE	High	Master Protein	P62136	Serine/threonine-protein phosphatase PP1-alpha catalytic subunit OS=Homo sapiens OX=9606 GN=PPP1CA PE=1 SV=1	0	41.027	29	9	9	2	330	37.5	6.33	304	9	0	5	295785212	High	1
FALSE	High	Master Protein	Q9BUZ4	TNF receptor-associated factor 4 OS=Homo sapiens OX=9606 GN=TRAF4 PE=1 SV=1	0	40.875	25	10	10	10	470	53.5	8.15	258	10	0	0	402151166	High	1
FALSE	High	Master Protein	Q9BYG3	MKI67 FHA domain-interacting nucleolar phosphoprotein OS=Homo sapiens OX=9606 GN=NIFK PE=1 SV=1	0	40.806	39	9	9	9	293	34.2	9.88	358	9	0	0	52345058	High	1
FALSE	High	Master Protein	P47756	F-actin-capping protein subunit beta OS=Homo sapiens OX=9606 GN=CAPZB PE=1 SV=4	0	40.749	42	11	11	1	277	31.3	5.59	331	11	0	0		High	1	Acetyl [N-Term]
FALSE	High	Master Protein	P62280	40S ribosomal protein S11 OS=Homo sapiens OX=9606 GN=RPS11 PE=1 SV=3	0	40.612	55	10	15	10	158	18.4	10.3	312	10	0	0	5265350312	High	1
FALSE	High	Master Protein	Q92747	Actin-related protein 2/3 complex subunit 1A OS=Homo sapiens OX=9606 GN=ARPC1A PE=2 SV=2	0	40.573	26	8	9	8	370	41.5	8.18	260	8	0	0	333734930	High	1	Acetyl [N-Term]
FALSE	High	Master Protein	P19784	Casein kinase II subunit alpha' OS=Homo sapiens OX=9606 GN=CSNK2A2 PE=1 SV=1	0	40.336	31	8	8	8	350	41.2	8.56	310	8	0	0	179348712	High	1
FALSE	High	Master Protein	O43148	mRNA cap guanine-N7 methyltransferase OS=Homo sapiens OX=9606 GN=RNMT PE=1 SV=1	0	40.205	26	11	14	11	476	54.8	6.61	213	11	0	0	273792229	High	1
FALSE	High	Master Protein	P02533	Keratin, type I cytoskeletal 14 OS=Homo sapiens OX=9606 GN=KRT14 PE=1 SV=4	0	40.196	31	13	14	4	472	51.5	5.16	282	13	0	5	1945419528	High	1
FALSE	High	Master Protein	E9PPJ0	Splicing factor 3B subunit 2 OS=Homo sapiens OX=9606 GN=SF3B2 PE=1 SV=1	0	39.981	18	12	12	12	878	98.1	5.62	251	12	0	0	170580278	High	1
FALSE	High	Master Protein	Q15269	Periodic tryptophan protein 2 homolog OS=Homo sapiens OX=9606 GN=PWP2 PE=2 SV=2	0	39.909	14	12	12	12	919	102.4	6.15	250	12	0	0	1.42558e+08	High	1
FALSE	High	Master Protein	Q14444	Caprin-1 OS=Homo sapiens OX=9606 GN=CAPRIN1 PE=1 SV=2	0	39.906	11	8	11	8	709	78.3	5.25	309	8	0	0	4.58554e+08	High	1
FALSE	High	Master Protein	P78316	Nucleolar protein 14 OS=Homo sapiens OX=9606 GN=NOP14 PE=1 SV=3	0	39.769	17	11	11	11	857	97.6	7.58	288	11	0	0	222905723	High	1
FALSE	High	Master Protein	P52292	Importin subunit alpha-1 OS=Homo sapiens OX=9606 GN=KPNA2 PE=1 SV=1	0	39.601	23	9	9	9	529	57.8	5.4	386	9	0	0	344123336	High	1
FALSE	High	Master Protein	P38646	Stress-70 protein, mitochondrial OS=Homo sapiens OX=9606 GN=HSPA9 PE=1 SV=2	0	39.585	23	12	12	12	679	73.6	6.16	280	12	0	0	170263112	High	1
FALSE	High	Master Protein	Q9BYJ9	YTH domain-containing family protein 1 OS=Homo sapiens OX=9606 GN=YTHDF1 PE=1 SV=1	0	39.562	23	8	9	6	559	60.8	8.79	355	8	0	1	131895936	High	1
FALSE	High	Master Protein	O75534	Cold shock domain-containing protein E1 OS=Homo sapiens OX=9606 GN=CSDE1 PE=1 SV=2	0	39.469	19	15	15	15	798	88.8	6.25	277	15	0	0	1.93946e+08	High	1
FALSE	High	Master Protein	P09012	U1 small nuclear ribonucleoprotein A OS=Homo sapiens OX=9606 GN=SNRPA PE=1 SV=3	0	39.408	37	8	18	7	282	31.3	9.83	269	8	0	1	749449556	High	1	Acetyl [N-Term]
FALSE	High	Master Protein	Q9UG63	ATP-binding cassette sub-family F member 2 OS=Homo sapiens OX=9606 GN=ABCF2 PE=1 SV=2	0	39.392	19	11	12	11	623	71.2	7.37	306	11	0	0	277595150	High	1
FALSE	High	Master Protein	P08865	40S ribosomal protein SA OS=Homo sapiens OX=9606 GN=RPSA PE=1 SV=4	0	39.241	33	7	7	7	295	32.8	4.87	328	7	0	0	263047884	High	1	Acetyl [N-Term]
FALSE	High	Master Protein	P62753	40S ribosomal protein S6 OS=Homo sapiens OX=9606 GN=RPS6 PE=1 SV=1	0	39.147	31	8	11	8	249	28.7	10.84	379	8	0	0	3604601360	High	1
FALSE	High	Master Protein	P62829	60S ribosomal protein L23 OS=Homo sapiens OX=9606 GN=RPL23 PE=1 SV=1	0	39.132	36	4	10	4	140	14.9	10.51	493	4	0	0	3594031924	High	1
FALSE	High	Master Protein	P18124	60S ribosomal protein L7 OS=Homo sapiens OX=9606 GN=RPL7 PE=1 SV=1	0	38.959	36	10	13	10	248	29.2	10.65	354	10	0	0	3254183581	High	1
FALSE	High	Master Protein	A0A0A0MTB8	WD repeat-containing protein 36 OS=Homo sapiens OX=9606 GN=WDR36 PE=1 SV=1	0	38.936	14	11	12	11	895	99.3	7.36	257	11	0	0	123534800	High	1
FALSE	High	Master Protein	Q99959	Plakophilin-2 OS=Homo sapiens OX=9606 GN=PKP2 PE=1 SV=2	0	38.809	18	10	10	10	881	97.4	9.33	294	10	0	0	1.35123e+08	High	1
FALSE	High	Master Protein	Q8NFW8	N-acylneuraminate cytidylyltransferase OS=Homo sapiens OX=9606 GN=CMAS PE=1 SV=2	0	38.524	24	10	10	10	434	48.3	7.93	259	10	0	0	193078630	High	1
FALSE	High	Master Protein	P02538	Keratin, type II cytoskeletal 6A OS=Homo sapiens OX=9606 GN=KRT6A PE=1 SV=3	0	38.521	21	11	11	6	564	60	8	211	11	0	0	68486940	High	1
FALSE	High	Master Protein	Q86U42	Polyadenylate-binding protein 2 OS=Homo sapiens OX=9606 GN=PABPN1 PE=1 SV=3	0	38.288	42	8	8	3	306	32.7	5.06	308	8	0	5	503595093	High	1	Acetyl [N-Term]
FALSE	High	Master Protein	P30153	Serine/threonine-protein phosphatase 2A 65 kDa regulatory subunit A alpha isoform OS=Homo sapiens OX=9606 GN=PPP2R1A PE=1 SV=4	0	38.165	21	9	9	9	589	65.3	5.11	212	9	0	0	273894602	High	1
FALSE	High	Master Protein	Q53GS9	U4/U6.U5 tri-snRNP-associated protein 2 OS=Homo sapiens OX=9606 GN=USP39 PE=1 SV=2	0	38.124	26	11	11	11	565	65.3	8.91	271	11	0	0	239803160	High	1
FALSE	High	Master Protein	P83731	60S ribosomal protein L24 OS=Homo sapiens OX=9606 GN=RPL24 PE=1 SV=1	0	37.977	42	9	12	9	157	17.8	11.25	348	9	0	0	3267777505	High	1
FALSE	High	Master Protein	P46063	ATP-dependent DNA helicase Q1 OS=Homo sapiens OX=9606 GN=RECQL PE=1 SV=3	0	37.959	23	13	13	13	649	73.4	7.88	180	13	0	0	173618364	High	1
FALSE	High	Master Protein	P39019	40S ribosomal protein S19 OS=Homo sapiens OX=9606 GN=RPS19 PE=1 SV=2	0	37.91	57	12	17	12	145	16.1	10.32	298	12	0	0	8.24569e+08	High	1
FALSE	High	Master Protein	P19525	Interferon-induced, double-stranded RNA-activated protein kinase OS=Homo sapiens OX=9606 GN=EIF2AK2 PE=1 SV=2	0	37.872	20	10	11	10	551	62.1	8.4	330	10	0	0	229856800	High	1
FALSE	High	Master Protein	Q9P2I0	Cleavage and polyadenylation specificity factor subunit 2 OS=Homo sapiens OX=9606 GN=CPSF2 PE=1 SV=2	0	37.642	17	12	12	12	782	88.4	5.11	191	12	0	0	346509490	High	1
FALSE	High	Master Protein	Q9Y295	Developmentally-regulated GTP-binding protein 1 OS=Homo sapiens OX=9606 GN=DRG1 PE=1 SV=1	0	37.552	31	10	11	10	367	40.5	8.9	241	10	0	0	309550236	High	1
FALSE	High	Master Protein	P52732	Kinesin-like protein KIF11 OS=Homo sapiens OX=9606 GN=KIF11 PE=1 SV=2	0	37.509	9	8	8	8	1056	119.1	5.64	316	8	0	0	5.05927e+07	High	1
FALSE	High	Master Protein	O43290	U4/U6.U5 tri-snRNP-associated protein 1 OS=Homo sapiens OX=9606 GN=SART1 PE=1 SV=1	0	37.311	15	9	9	9	800	90.2	6.13	247	9	0	0	122623633	High	1
FALSE	High	Master Protein	Q15366	Poly(rC)-binding protein 2 OS=Homo sapiens OX=9606 GN=PCBP2 PE=1 SV=1	0	37.28	34	8	8	4	365	38.6	6.79	276	8	0	2	334753508	High	1
FALSE	High	Master Protein	F8W7C6	60S ribosomal protein L10 OS=Homo sapiens OX=9606 GN=RPL10 PE=1 SV=2	0	37.246	31	5	10	1	163	18.6	9.95	419	5	0	0	20155734	High	1
FALSE	High	Master Protein	Q8IWX8	Calcium homeostasis endoplasmic reticulum protein OS=Homo sapiens OX=9606 GN=CHERP PE=1 SV=3	0	37.167	11	8	9	8	916	103.6	9.04	236	8	0	0	233875844	High	1
FALSE	High	Master Protein	Q9Y2P8	RNA 3'-terminal phosphate cyclase-like protein OS=Homo sapiens OX=9606 GN=RCL1 PE=1 SV=3	0	36.859	30	11	11	11	373	40.8	9.26	272	11	0	0	314564552	High	1	Acetyl [N-Term]
FALSE	High	Master Protein	Q14684	Ribosomal RNA processing protein 1 homolog B OS=Homo sapiens OX=9606 GN=RRP1B PE=1 SV=3	0	36.652	13	7	7	7	758	84.4	9.76	330	7	0	0	115472022	High	1
FALSE	High	Master Protein	A0A2R8Y849	40S ribosomal protein S24 OS=Homo sapiens OX=9606 GN=RPS24 PE=1 SV=1	0	36.64	36	5	12	5	131	15.2	10.9	252	5	0	0	1259524270	High	1	Acetyl [N-Term]
FALSE	High	Master Protein	P55735	Protein SEC13 homolog OS=Homo sapiens OX=9606 GN=SEC13 PE=1 SV=3	0	36.639	29	5	5	5	322	35.5	5.48	337	5	0	0	68067986	High	1	Acetyl [N-Term]
FALSE	High	Master Protein	P40937	Replication factor C subunit 5 OS=Homo sapiens OX=9606 GN=RFC5 PE=1 SV=1	0	36.367	34	10	10	10	340	38.5	7.2	231	10	0	0	365050738	High	1
FALSE	High	Master Protein	Q9Y230	RuvB-like 2 OS=Homo sapiens OX=9606 GN=RUVBL2 PE=1 SV=3	0	36.335	23	9	10	9	463	51.1	5.64	291	9	0	0	258164630	High	1
FALSE	High	Master Protein	Q9Y512	Sorting and assembly machinery component 50 homolog OS=Homo sapiens OX=9606 GN=SAMM50 PE=1 SV=3	0	36.28	24	10	10	10	469	51.9	6.9	206	10	0	0	196919434	High	1
FALSE	High	Master Protein	Q02878	60S ribosomal protein L6 OS=Homo sapiens OX=9606 GN=RPL6 PE=1 SV=3	0	36.062	33	8	9	8	288	32.7	10.58	325	8	0	0	1523017868	High	1
FALSE	High	Master Protein	P08579	U2 small nuclear ribonucleoprotein B'' OS=Homo sapiens OX=9606 GN=SNRPB2 PE=1 SV=1	0	35.968	33	7	8	6	225	25.5	9.72	232	7	0	0	333940501	High	1	Acetyl [N-Term]
FALSE	High	Master Protein	P62277	40S ribosomal protein S13 OS=Homo sapiens OX=9606 GN=RPS13 PE=1 SV=2	0	35.818	55	12	22	12	151	17.2	10.54	356	12	0	0	7263681969	High	1
FALSE	High	Master Protein	P08621	U1 small nuclear ribonucleoprotein 70 kDa OS=Homo sapiens OX=9606 GN=SNRNP70 PE=1 SV=2	0	35.81	27	9	18	9	437	51.5	9.94	368	9	0	0	500629597	High	1
FALSE	High	Master Protein	K7EJV9	60S ribosomal protein L23a (Fragment) OS=Homo sapiens OX=9606 GN=RPL23A PE=1 SV=1	0	35.619	32	7	14	7	170	19.4	10.48	418	7	0	0	4366063092	High	1
FALSE	High	Master Protein	O95816	BAG family molecular chaperone regulator 2 OS=Homo sapiens OX=9606 GN=BAG2 PE=1 SV=1	0	35.505	40	8	14	8	211	23.8	6.7	297	8	0	0	4.45857e+08	High	1
FALSE	High	Master Protein	Q8IUX4	DNA dC->dU-editing enzyme APOBEC-3F OS=Homo sapiens OX=9606 GN=APOBEC3F PE=1 SV=3	0	35.458	29	8	8	7	373	45	7.23	271	8	0	1	153422140	High	1
FALSE	High	Master Protein	O95299	NADH dehydrogenase [ubiquinone] 1 alpha subcomplex subunit 10, mitochondrial OS=Homo sapiens OX=9606 GN=NDUFA10 PE=1 SV=1	0	35.292	27	8	8	8	355	40.7	8.48	228	8	0	0	194264694	High	1
FALSE	High	Master Protein	Q9HCD5	Nuclear receptor coactivator 5 OS=Homo sapiens OX=9606 GN=NCOA5 PE=1 SV=2	0	34.967	20	9	10	9	579	65.5	9.6	182	9	0	0	245138734	High	1
FALSE	High	Master Protein	O15042	U2 snRNP-associated SURP motif-containing protein OS=Homo sapiens OX=9606 GN=U2SURP PE=1 SV=2	0	34.939	13	12	12	12	1029	118.2	8.47	162	12	0	0	146628020	High	1
FALSE	High	Master Protein	O15143	Actin-related protein 2/3 complex subunit 1B OS=Homo sapiens OX=9606 GN=ARPC1B PE=1 SV=3	0	34.875	26	9	15	9	372	40.9	8.35	201	9	0	0	3.27822e+08	High	1	Acetyl [N-Term]
FALSE	High	Master Protein	O75083	WD repeat-containing protein 1 OS=Homo sapiens OX=9606 GN=WDR1 PE=1 SV=4	0	34.468	18	7	7	7	606	66.2	6.65	178	7	0	0	43173824	High	1
FALSE	High	Master Protein	P52294	Importin subunit alpha-5 OS=Homo sapiens OX=9606 GN=KPNA1 PE=1 SV=3	0	34.42	18	7	7	3	538	60.2	5.01	295	7	0	3	243801222	High	1
FALSE	High	Master Protein	P41091	Eukaryotic translation initiation factor 2 subunit 3 OS=Homo sapiens OX=9606 GN=EIF2S3 PE=1 SV=3	0	34.416	27	9	9	9	472	51.1	8.4	255	9	0	0	283175840	High	1
FALSE	High	Master Protein	P49915	GMP synthase [glutamine-hydrolyzing] OS=Homo sapiens OX=9606 GN=GMPS PE=1 SV=1	0	34.307	20	10	12	10	693	76.7	6.87	190	10	0	0	109591141	High	1
FALSE	High	Master Protein	P38432	Coilin OS=Homo sapiens OX=9606 GN=COIL PE=1 SV=1	0	34.25	16	8	9	8	576	62.6	9.07	254	8	0	0	58126858	High	1
FALSE	High	Master Protein	E9PKZ0	60S ribosomal protein L8 (Fragment) OS=Homo sapiens OX=9606 GN=RPL8 PE=1 SV=1	0	34.213	35	6	10	6	205	22.4	10.76	204	6	0	0	2.04785e+08	High	1
FALSE	High	Master Protein	P26373	60S ribosomal protein L13 OS=Homo sapiens OX=9606 GN=RPL13 PE=1 SV=4	0	34.212	38	11	16	11	211	24.2	11.65	290	11	0	0	3322857832	High	1
FALSE	High	Master Protein	P49916	DNA ligase 3 OS=Homo sapiens OX=9606 GN=LIG3 PE=1 SV=2	0	34.047	12	11	12	11	1009	112.8	9.01	208	11	0	0	531987800	High	1
FALSE	High	Master Protein	P62995	Transformer-2 protein homolog beta OS=Homo sapiens OX=9606 GN=TRA2B PE=1 SV=1	0	33.908	34	8	8	7	288	33.6	11.25	203	8	0	0	813333536	High	1	Phospho [T201(100); S264(100)]
FALSE	High	Master Protein	P09661	U2 small nuclear ribonucleoprotein A' OS=Homo sapiens OX=9606 GN=SNRPA1 PE=1 SV=2	0	33.862	28	6	7	6	255	28.4	8.62	256	6	0	0	338265628	High	1
FALSE	High	Master Protein	J3KTL2	Serine/arginine-rich-splicing factor 1 OS=Homo sapiens OX=9606 GN=SRSF1 PE=1 SV=1	0	33.785	30	8	13	8	253	28.3	10.08	272	8	0	0	830934640	High	1
FALSE	High	Master Protein	Q6PKG0	La-related protein 1 OS=Homo sapiens OX=9606 GN=LARP1 PE=1 SV=2	0	33.603	12	8	8	8	1096	123.4	8.82	226	8	0	0	91047686	High	1
FALSE	High	Master Protein	P14678	Small nuclear ribonucleoprotein-associated proteins B and B' OS=Homo sapiens OX=9606 GN=SNRPB PE=1 SV=2	0	33.568	21	6	9	6	240	24.6	11.19	223	6	0	0	1038009154	High	1
FALSE	High	Master Protein	P60228	Eukaryotic translation initiation factor 3 subunit E OS=Homo sapiens OX=9606 GN=EIF3E PE=1 SV=1	0	33.368	26	11	11	11	445	52.2	6.04	215	11	0	0	393545570	High	1	Acetyl [N-Term]
FALSE	High	Master Protein	Q02040	A-kinase anchor protein 17A OS=Homo sapiens OX=9606 GN=AKAP17A PE=1 SV=2	0	33.276	18	11	11	11	695	80.7	9.73	237	11	0	0	176868956	High	1	Acetyl [N-Term]
FALSE	High	Master Protein	Q9HC36	rRNA methyltransferase 3, mitochondrial OS=Homo sapiens OX=9606 GN=MRM3 PE=1 SV=2	0	33.263	21	7	9	7	420	47	8.73	224	7	0	0	341581600	High	1
FALSE	High	Master Protein	Q99460	26S proteasome non-ATPase regulatory subunit 1 OS=Homo sapiens OX=9606 GN=PSMD1 PE=1 SV=2	0	33.2	15	11	13	11	953	105.8	5.39	188	11	0	0	2.03216e+08	High	1
FALSE	High	Master Protein	Q96A72	Protein mago nashi homolog 2 OS=Homo sapiens OX=9606 GN=MAGOHB PE=1 SV=1	0	33.105	55	7	7	1	148	17.3	6.39	176	7	0	3	431905670	High	1	Acetyl [N-Term]
FALSE	High	Master Protein	Q01085	Nucleolysin TIAR OS=Homo sapiens OX=9606 GN=TIAL1 PE=1 SV=1	0	32.992	29	8	8	6	375	41.6	7.74	248	8	0	2	176582960	High	1
FALSE	High	Master Protein	Q15046	Lysine--tRNA ligase OS=Homo sapiens OX=9606 GN=KARS1 PE=1 SV=3	0	32.904	18	9	9	9	597	68	6.35	218	9	0	0	158820103	High	1
FALSE	High	Master Protein	Q7Z406	Myosin-14 OS=Homo sapiens OX=9606 GN=MYH14 PE=1 SV=2	0	32.878	6	9	9	6	1995	227.7	5.6	282	9	0	0	27990684	High	1
FALSE	High	Master Protein	Q02978	Mitochondrial 2-oxoglutarate/malate carrier protein OS=Homo sapiens OX=9606 GN=SLC25A11 PE=1 SV=3	0	32.831	30	9	9	9	314	34	9.91	259	9	0	0	210840279	High	1
FALSE	High	Master Protein	P46783	40S ribosomal protein S10 OS=Homo sapiens OX=9606 GN=RPS10 PE=1 SV=1	0	32.818	44	8	9	8	165	18.9	10.15	250	8	0	0	1282094368	High	1
FALSE	High	Master Protein	P61326	Protein mago nashi homolog OS=Homo sapiens OX=9606 GN=MAGOH PE=1 SV=1	0	32.61	55	7	7	1	146	17.2	6.11	149	7	0	0		High	1	Acetyl [N-Term]
FALSE	High	Master Protein	Q96KR1	Zinc finger RNA-binding protein OS=Homo sapiens OX=9606 GN=ZFR PE=1 SV=2	0	32.285	13	10	11	10	1074	116.9	9.04	231	10	0	0	49083557	High	1
FALSE	High	Master Protein	Q5QPL9	RNA-binding protein Raly (Fragment) OS=Homo sapiens OX=9606 GN=RALY PE=1 SV=1	0	32.178	32	9	10	9	237	24.7	10.49	206	9	0	0	683701834	High	1
FALSE	High	Master Protein	P40429	60S ribosomal protein L13a OS=Homo sapiens OX=9606 GN=RPL13A PE=1 SV=2	0	31.952	34	9	13	1	203	23.6	10.93	263	9	0	0	104947420	High	1	Acetyl [N-Term]
FALSE	High	Master Protein	Q9UNQ2	Probable dimethyladenosine transferase OS=Homo sapiens OX=9606 GN=DIMT1 PE=1 SV=1	0	31.926	38	9	13	9	313	35.2	9.99	206	9	0	0	6.85276e+07	High	1
FALSE	High	Master Protein	M0QYS1	60S ribosomal protein L13a (Fragment) OS=Homo sapiens OX=9606 GN=RPL13A PE=1 SV=2	0	31.868	33	9	12	1	210	24.2	10.86	210	9	0	7	938906914	High	1
FALSE	High	Master Protein	A0A2R8Y6J3	60S ribosomal protein L5 (Fragment) OS=Homo sapiens OX=9606 GN=RPL5 PE=1 SV=1	0	31.48	29	6	6	6	238	27	9.13	190	6	0	0	265953404	High	1
FALSE	High	Master Protein	Q8IX18	Probable ATP-dependent RNA helicase DHX40 OS=Homo sapiens OX=9606 GN=DHX40 PE=1 SV=2	0	31.369	15	11	11	11	779	88.5	8.65	241	11	0	0	148110802	High	1
FALSE	High	Master Protein	Q9UNX4	WD repeat-containing protein 3 OS=Homo sapiens OX=9606 GN=WDR3 PE=1 SV=1	0	31.315	12	10	10	10	943	106	6.64	165	10	0	0	80247190	High	1
FALSE	High	Master Protein	Q96QD9	UAP56-interacting factor OS=Homo sapiens OX=9606 GN=FYTTD1 PE=1 SV=3	0	31.305	29	8	8	8	318	35.8	11.78	299	8	0	0	283701214	High	1
FALSE	High	Master Protein	Q12788	Transducin beta-like protein 3 OS=Homo sapiens OX=9606 GN=TBL3 PE=1 SV=2	0	31.208	17	9	9	9	808	89	6.9	175	9	0	0	191018983	High	1
FALSE	High	Master Protein	Q13148	TAR DNA-binding protein 43 OS=Homo sapiens OX=9606 GN=TARDBP PE=1 SV=1	0	31.009	18	5	6	5	414	44.7	6.19	313	5	0	0	187293874	High	1
FALSE	High	Master Protein	P05787	Keratin, type II cytoskeletal 8 OS=Homo sapiens OX=9606 GN=KRT8 PE=1 SV=7	0	30.988	19	10	10	6	483	53.7	5.59	199	10	0	0	107240173	High	1
FALSE	High	Master Protein	O00231	26S proteasome non-ATPase regulatory subunit 11 OS=Homo sapiens OX=9606 GN=PSMD11 PE=1 SV=3	0	30.98	23	8	8	8	422	47.4	6.48	198	8	0	0	178406568	High	1
FALSE	High	Master Protein	O00178	GTP-binding protein 1 OS=Homo sapiens OX=9606 GN=GTPBP1 PE=1 SV=3	0	30.967	16	7	7	7	669	72.4	8.34	228	7	0	0	95874676	High	1
FALSE	High	Master Protein	P08243	Asparagine synthetase [glutamine-hydrolyzing] OS=Homo sapiens OX=9606 GN=ASNS PE=1 SV=4	0	30.957	18	9	9	9	561	64.3	6.86	179	9	0	0	68009616	High	1
FALSE	High	Master Protein	Q9UL40	Zinc finger protein 346 OS=Homo sapiens OX=9606 GN=ZNF346 PE=1 SV=1	0	30.875	39	7	7	7	294	32.9	9.09	275	7	0	0	125652900	High	1	Acetyl [N-Term]
FALSE	High	Master Protein	Q8WUA2	Peptidyl-prolyl cis-trans isomerase-like 4 OS=Homo sapiens OX=9606 GN=PPIL4 PE=1 SV=1	0	30.784	16	6	6	6	492	57.2	5.92	211	6	0	0	70191084	High	1
FALSE	High	Master Protein	Q9H000	Probable E3 ubiquitin-protein ligase makorin-2 OS=Homo sapiens OX=9606 GN=MKRN2 PE=1 SV=2	0	30.718	25	8	9	8	416	46.9	7.61	168	8	0	0	205384383	High	1
FALSE	High	Master Protein	A0A0J9YYL3	Poly(U)-binding-splicing factor PUF60 (Fragment) OS=Homo sapiens OX=9606 GN=PUF60 PE=1 SV=1	0	30.629	25	9	9	9	505	54.6	5.34	175	9	0	0	200920418	High	1
FALSE	High	Master Protein	P62979	Ubiquitin-40S ribosomal protein S27a OS=Homo sapiens OX=9606 GN=RPS27A PE=1 SV=2	0	30.555	45	6	7	6	156	18	9.64	260	6	0	0	6123519104	High	1
FALSE	High	Master Protein	Q7L5D6	Golgi to ER traffic protein 4 homolog OS=Homo sapiens OX=9606 GN=GET4 PE=1 SV=1	0	30.537	25	7	10	7	327	36.5	5.41	291	7	0	0	236444828	High	1	Acetyl [N-Term]
FALSE	High	Master Protein	A0A494C128	Nucleolar protein 56 OS=Homo sapiens OX=9606 GN=NOP56 PE=1 SV=1	0	30.469	16	7	7	7	478	53	8.48	205	7	0	0	186698340	High	1
FALSE	High	Master Protein	P61204	ADP-ribosylation factor 3 OS=Homo sapiens OX=9606 GN=ARF3 PE=1 SV=2	0	30.073	39	6	6	3	181	20.6	7.43	195	6	0	0	131519700	High	1
FALSE	High	Master Protein	Q8IWS0	PHD finger protein 6 OS=Homo sapiens OX=9606 GN=PHF6 PE=1 SV=1	0	30.048	33	8	8	8	365	41.3	8.68	275	8	0	0	299126882	High	1	Phospho [S155(98.3)]
FALSE	High	Master Protein	Q5STZ8	ATP-binding cassette sub-family F member 1 (Fragment) OS=Homo sapiens OX=9606 GN=ABCF1 PE=1 SV=9	0	29.814	25	5	5	1	339	38.3	5.87	210	5	0	0	4699564	High	1
FALSE	High	Master Protein	O60884	DnaJ homolog subfamily A member 2 OS=Homo sapiens OX=9606 GN=DNAJA2 PE=1 SV=1	0	29.717	24	7	7	7	412	45.7	6.48	207	7	0	0	394575480	High	1
FALSE	High	Master Protein	A0A590UK80	Uncharacterized protein (Fragment) OS=Homo sapiens OX=9606 PE=4 SV=1	0	29.644	7	9	11	5	1090	121	6.84	206	9	0	0	296878960	High	1
FALSE	High	Master Protein	P62913	60S ribosomal protein L11 OS=Homo sapiens OX=9606 GN=RPL11 PE=1 SV=2	0	29.634	40	8	14	8	178	20.2	9.6	369	8	0	0	3814164200	High	1	Acetyl [N-Term]
FALSE	High	Master Protein	P06733	Alpha-enolase OS=Homo sapiens OX=9606 GN=ENO1 PE=1 SV=2	0	29.6	20	7	8	6	434	47.1	7.39	294	7	0	1	142362932	High	1
FALSE	High	Master Protein	Q01081	Splicing factor U2AF 35 kDa subunit OS=Homo sapiens OX=9606 GN=U2AF1 PE=1 SV=3	0	29.582	33	5	8	5	240	27.9	8.81	237	5	0	0	472239672	High	1	Acetyl [N-Term]
FALSE	High	Master Protein	Q99575	Ribonucleases P/MRP protein subunit POP1 OS=Homo sapiens OX=9606 GN=POP1 PE=1 SV=2	0	29.579	12	9	9	9	1024	114.6	9.22	188	9	0	0	45709960	High	1
FALSE	High	Master Protein	F8VSC7	Eukaryotic translation initiation factor 4B OS=Homo sapiens OX=9606 GN=EIF4B PE=1 SV=1	0	29.553	39	5	5	1	227	25.4	5.12	220	5	0	0	5086254	High	1
FALSE	High	Master Protein	P32969	60S ribosomal protein L9 OS=Homo sapiens OX=9606 GN=RPL9 PE=1 SV=1	0	29.5	23	5	5	5	192	21.9	9.95	207	5	0	0	635290632	High	1
FALSE	High	Master Protein	Q08170	Serine/arginine-rich splicing factor 4 OS=Homo sapiens OX=9606 GN=SRSF4 PE=1 SV=2	0	29.292	18	10	10	6	494	56.6	11.52	234	10	0	4	923177040	High	1
FALSE	High	Master Protein	P46087	Probable 28S rRNA (cytosine(4447)-C(5))-methyltransferase OS=Homo sapiens OX=9606 GN=NOP2 PE=1 SV=2	0	29.272	13	9	10	9	812	89.2	9.23	170	9	0	0	147258415	High	1
FALSE	High	Master Protein	Q14258	E3 ubiquitin/ISG15 ligase TRIM25 OS=Homo sapiens OX=9606 GN=TRIM25 PE=1 SV=2	0	29.197	13	7	7	7	630	70.9	8.09	229	7	0	0	88479084	High	1
FALSE	High	Master Protein	Q15365	Poly(rC)-binding protein 1 OS=Homo sapiens OX=9606 GN=PCBP1 PE=1 SV=2	0	29.136	29	7	7	4	356	37.5	7.09	262	7	0	0	141703948	High	1
FALSE	High	Master Protein	Q9ULX6	A-kinase anchor protein 8-like OS=Homo sapiens OX=9606 GN=AKAP8L PE=1 SV=4	0	29.131	16	7	7	7	646	71.6	5.05	194	7	0	0	158172318	High	1
FALSE	High	Master Protein	Q07021	Complement component 1 Q subcomponent-binding protein, mitochondrial OS=Homo sapiens OX=9606 GN=C1QBP PE=1 SV=1	0	29.073	26	5	5	5	282	31.3	4.84	226	5	0	0	50517802	High	1
FALSE	High	Master Protein	O60832	H/ACA ribonucleoprotein complex subunit DKC1 OS=Homo sapiens OX=9606 GN=DKC1 PE=1 SV=3	0	29.038	20	7	10	7	514	57.6	9.42	190	7	0	0	151701120	High	1	Acetyl [N-Term]
FALSE	High	Master Protein	Q16629	Serine/arginine-rich splicing factor 7 OS=Homo sapiens OX=9606 GN=SRSF7 PE=1 SV=1	0	28.98	25	8	8	7	238	27.4	11.82	140	8	0	1	2200735192	High	1
FALSE	High	Master Protein	P62269	40S ribosomal protein S18 OS=Homo sapiens OX=9606 GN=RPS18 PE=1 SV=3	0	28.924	43	8	16	8	152	17.7	10.99	577	8	0	0	4874750532	High	1	Acetyl [N-Term]
FALSE	High	Master Protein	P62258	14-3-3 protein epsilon OS=Homo sapiens OX=9606 GN=YWHAE PE=1 SV=1	0	28.798	28	6	6	4	255	29.2	4.74	230	6	0	1	183280456	High	1	Acetyl [N-Term]
FALSE	High	Master Protein	P49759	Dual specificity protein kinase CLK1 OS=Homo sapiens OX=9606 GN=CLK1 PE=1 SV=2	0	28.643	21	8	8	8	484	57.3	8.87	188	8	0	0	115057038	High	1
FALSE	High	Master Protein	P18085	ADP-ribosylation factor 4 OS=Homo sapiens OX=9606 GN=ARF4 PE=1 SV=3	0	28.538	36	6	6	3	180	20.5	7.14	185	6	0	2	127635634	High	1
FALSE	High	Master Protein	Q15424	Scaffold attachment factor B1 OS=Homo sapiens OX=9606 GN=SAFB PE=1 SV=4	0	28.479	9	6	6	6	915	102.6	5.47	259	6	0	0	83745122	High	1
FALSE	High	Master Protein	O00303	Eukaryotic translation initiation factor 3 subunit F OS=Homo sapiens OX=9606 GN=EIF3F PE=1 SV=1	0	28.441	22	7	9	7	357	37.5	5.45	227	7	0	0	111389245	High	1
FALSE	High	Master Protein	A0A0A0MRM8	Unconventional myosin-VI OS=Homo sapiens OX=9606 GN=MYO6 PE=1 SV=1	0	28.398	8	8	8	8	1253	144.9	8.56	190	8	0	0	5.51808e+07	High	1
FALSE	High	Master Protein	H3BMM9	RNA-binding protein with serine-rich domain 1 (Fragment) OS=Homo sapiens OX=9606 GN=RNPS1 PE=1 SV=1	0	28.395	25	5	8	5	284	31.7	11.62	192	5	0	0	1174350196	High	1
FALSE	High	Master Protein	P20042	Eukaryotic translation initiation factor 2 subunit 2 OS=Homo sapiens OX=9606 GN=EIF2S2 PE=1 SV=2	0	28.349	24	7	7	7	333	38.4	5.8	212	7	0	0	126043359	High	1
FALSE	High	Master Protein	A0A087WZK9	Eukaryotic translation initiation factor 3 subunit H OS=Homo sapiens OX=9606 GN=EIF3H PE=1 SV=1	0	28.099	27	6	7	6	349	39.6	6.39	212	6	0	0	206154390	High	1
FALSE	High	Master Protein	Q9Y2X3	Nucleolar protein 58 OS=Homo sapiens OX=9606 GN=NOP58 PE=1 SV=1	0	28.067	17	7	7	7	529	59.5	8.92	235	7	0	0	123210300	High	1
FALSE	High	Master Protein	O43347	RNA-binding protein Musashi homolog 1 OS=Homo sapiens OX=9606 GN=MSI1 PE=1 SV=1	0	28.042	30	7	8	7	362	39.1	7.85	271	7	0	0	1.80499e+08	High	1	Acetyl [N-Term]
FALSE	High	Master Protein	O43175	D-3-phosphoglycerate dehydrogenase OS=Homo sapiens OX=9606 GN=PHGDH PE=1 SV=4	0	28.022	15	7	8	7	533	56.6	6.71	281	7	0	0	133982590	High	1
FALSE	High	Master Protein	O00139	Kinesin-like protein KIF2A OS=Homo sapiens OX=9606 GN=KIF2A PE=1 SV=3	0	27.983	14	9	10	9	706	79.9	6.68	232	9	0	0	257912570	High	1
FALSE	High	Master Protein	Q9H307	Pinin OS=Homo sapiens OX=9606 GN=PNN PE=1 SV=5	0	27.876	13	8	9	8	717	81.6	7.14	143	8	0	0	159118612	High	1
FALSE	High	Master Protein	Q5QNW6	Histone H2B type 2-F OS=Homo sapiens OX=9606 GN=H2BC18 PE=1 SV=3	0	27.856	33	4	16	4	126	13.9	10.32	562	4	0	0	969779704	High	1
FALSE	High	Master Protein	C9JIR6	Protein phosphatase 1B (Fragment) OS=Homo sapiens OX=9606 GN=PPM1B PE=1 SV=1	0	27.785	24	7	9	7	378	41.8	5.35	183	7	0	0	86197452	High	1
FALSE	High	Master Protein	P61221	ATP-binding cassette sub-family E member 1 OS=Homo sapiens OX=9606 GN=ABCE1 PE=1 SV=1	0	27.548	20	9	10	9	599	67.3	8.34	154	9	0	0	91255782	High	1
FALSE	High	Master Protein	P16989	Y-box-binding protein 3 OS=Homo sapiens OX=9606 GN=YBX3 PE=1 SV=4	0	27.532	30	7	11	4	372	40.1	9.77	282	7	0	0	388174832	High	1	Acetyl [N-Term]
FALSE	High	Master Protein	H0Y368	Dolichol-phosphate mannosyltransferase subunit 1 (Fragment) OS=Homo sapiens OX=9606 GN=DPM1 PE=1 SV=1	0	27.502	23	6	6	6	295	33.3	9.14	243	6	0	0	226182115	High	1
FALSE	High	Master Protein	P08779	Keratin, type I cytoskeletal 16 OS=Homo sapiens OX=9606 GN=KRT16 PE=1 SV=4	0	27.459	18	9	9	1	473	51.2	5.05	234	9	0	0		High	1
FALSE	High	Master Protein	A0A087WWU8	Tropomyosin alpha-3 chain OS=Homo sapiens OX=9606 GN=TPM3 PE=1 SV=1	0	27.37	33	8	10	6	227	26.4	4.78	231	8	0	0	1.10482e+08	High	1	Acetyl [N-Term]
FALSE	High	Master Protein	Q71RC2	La-related protein 4 OS=Homo sapiens OX=9606 GN=LARP4 PE=1 SV=3	0	27.168	13	7	7	7	724	80.5	6.61	214	7	0	0	186134334	High	1
FALSE	High	Master Protein	Q8IU81	Interferon regulatory factor 2-binding protein 1 OS=Homo sapiens OX=9606 GN=IRF2BP1 PE=1 SV=1	0	27.164	22	9	10	9	584	61.6	8.18	203	9	0	0	159816982	High	1	Phospho [S384(100)]
FALSE	High	Master Protein	H0Y4V9	La-related protein 4B (Fragment) OS=Homo sapiens OX=9606 GN=LARP4B PE=1 SV=1	0	27.074	21	6	8	1	339	36.6	9.99	283	6	0	0		High	1
FALSE	High	Master Protein	Q9Y232	Chromodomain Y-like protein OS=Homo sapiens OX=9606 GN=CDYL PE=1 SV=2	0	27.073	13	6	6	6	598	66.4	9.45	223	6	0	0	105616984	High	1
FALSE	High	Master Protein	Q13868	Exosome complex component RRP4 OS=Homo sapiens OX=9606 GN=EXOSC2 PE=1 SV=2	0	26.985	29	6	7	6	293	32.8	7.5	247	6	0	0	24385184	High	1
FALSE	High	Master Protein	Q9NX20	39S ribosomal protein L16, mitochondrial OS=Homo sapiens OX=9606 GN=MRPL16 PE=1 SV=1	0	26.901	28	6	6	6	251	28.4	10.13	178	6	0	0	171521044	High	1
FALSE	High	Master Protein	Q9BWF3	RNA-binding protein 4 OS=Homo sapiens OX=9606 GN=RBM4 PE=1 SV=1	0	26.865	26	8	9	2	364	40.3	7.08	161	8	0	5	115241218	High	1
FALSE	High	Master Protein	F8VVM2	Phosphate carrier protein, mitochondrial OS=Homo sapiens OX=9606 GN=SLC25A3 PE=1 SV=1	0	26.814	27	7	8	7	324	36.1	9.26	225	7	0	0	442854588	High	1
FALSE	High	Master Protein	Q86YZ3	Hornerin OS=Homo sapiens OX=9606 GN=HRNR PE=1 SV=2	0	26.787	8	5	9	5	2850	282.2	10.04	195	5	0	0	8.5511e+07	High	1
FALSE	High	Master Protein	P53350	Serine/threonine-protein kinase PLK1 OS=Homo sapiens OX=9606 GN=PLK1 PE=1 SV=1	0	26.764	13	6	8	6	603	68.2	8.91	229	6	0	0	65727077	High	1
FALSE	High	Master Protein	P06748	Nucleophosmin OS=Homo sapiens OX=9606 GN=NPM1 PE=1 SV=2	0	26.701	26	6	11	6	294	32.6	4.78	348	6	0	0	395721466	High	1
FALSE	High	Master Protein	P05198	Eukaryotic translation initiation factor 2 subunit 1 OS=Homo sapiens OX=9606 GN=EIF2S1 PE=1 SV=3	0	26.658	29	8	10	8	315	36.1	5.08	222	8	0	0	754973447	High	1
FALSE	High	Master Protein	Q9BX40	Protein LSM14 homolog B OS=Homo sapiens OX=9606 GN=LSM14B PE=1 SV=1	0	26.602	22	5	6	2	385	42	9.69	173	5	0	1	51359172	High	1	Acetyl [N-Term]
FALSE	High	Master Protein	B1ALA9	Ribose-phosphate pyrophosphokinase 1 OS=Homo sapiens OX=9606 GN=PRPS1 PE=1 SV=2	0	26.177	26	6	6	6	285	31.4	6.86	232	6	0	0	393052114	High	1
FALSE	High	Master Protein	K7ELG9	Protein LSM12 homolog OS=Homo sapiens OX=9606 GN=LSM12 PE=1 SV=1	0	26.138	34	6	7	6	230	24.9	7.42	224	6	0	0	1227723215	High	1	Acetyl [N-Term]
FALSE	High	Master Protein	O43663	Protein regulator of cytokinesis 1 OS=Homo sapiens OX=9606 GN=PRC1 PE=1 SV=2	0	26.134	16	7	10	7	620	71.6	6.68	117	7	0	0	1.31967e+07	High	1
FALSE	High	Master Protein	Q96AG4	Leucine-rich repeat-containing protein 59 OS=Homo sapiens OX=9606 GN=LRRC59 PE=1 SV=1	0	26.117	25	6	8	6	307	34.9	9.57	195	6	0	0	225014230	High	1
FALSE	High	Master Protein	A0A0S2Z4G6	Tropomyosin 1 (Alpha), isoform CRA_o (Fragment) OS=Homo sapiens OX=9606 GN=TPM1 PE=1 SV=1	0	25.77	27	9	10	7	284	32.7	4.74	179	9	0	2	317100898	High	1
FALSE	High	Master Protein	Q9H0S4	Probable ATP-dependent RNA helicase DDX47 OS=Homo sapiens OX=9606 GN=DDX47 PE=1 SV=1	0	25.665	20	7	7	7	455	50.6	9.1	148	7	0	0	99170282	High	1
FALSE	High	Master Protein	P53007	Tricarboxylate transport protein, mitochondrial OS=Homo sapiens OX=9606 GN=SLC25A1 PE=1 SV=2	0	25.641	20	6	8	6	311	34	9.89	175	6	0	0	269878120	High	1
FALSE	High	Master Protein	Q9P035	Very-long-chain (3R)-3-hydroxyacyl-CoA dehydratase 3 OS=Homo sapiens OX=9606 GN=HACD3 PE=1 SV=2	0	25.635	22	7	7	7	362	43.1	8.94	151	7	0	0	283042403	High	1	Acetyl [N-Term]
FALSE	High	Master Protein	Q13823	Nucleolar GTP-binding protein 2 OS=Homo sapiens OX=9606 GN=GNL2 PE=1 SV=1	0	25.612	14	9	9	9	731	83.6	9.25	119	9	0	0	77306992	High	1
FALSE	High	Master Protein	O75821	Eukaryotic translation initiation factor 3 subunit G OS=Homo sapiens OX=9606 GN=EIF3G PE=1 SV=2	0	25.494	27	7	7	7	320	35.6	6.13	118	7	0	0	188776664	High	1
FALSE	High	Master Protein	M0QWZ7	Serine--tRNA ligase, mitochondrial OS=Homo sapiens OX=9606 GN=SARS2 PE=1 SV=1	0	25.416	14	5	5	5	518	58.1	8.28	173	5	0	0	21312334	High	1
FALSE	High	Master Protein	A0A0A0MR02	Voltage-dependent anion-selective channel protein 2 (Fragment) OS=Homo sapiens OX=9606 GN=VDAC2 PE=1 SV=1	0	25.217	29	7	8	7	282	30.3	7.81	176	7	0	0	310285246	High	1
FALSE	High	Master Protein	A0A2R8YFE2	Actin, cytoplasmic 1 (Fragment) OS=Homo sapiens OX=9606 GN=ACTB PE=1 SV=1	0	25.177	59	4	16	1	79	8.8	9.2	456	4	0	0	59512480	High	1
FALSE	High	Master Protein	O14929	Histone acetyltransferase type B catalytic subunit OS=Homo sapiens OX=9606 GN=HAT1 PE=1 SV=1	0	25.155	25	6	8	6	419	49.5	5.69	139	6	0	0	35466517	High	1
FALSE	High	Master Protein	Q8N684	Cleavage and polyadenylation specificity factor subunit 7 OS=Homo sapiens OX=9606 GN=CPSF7 PE=1 SV=1	0	25.097	18	7	10	7	471	52	8	148	7	0	0	3.33451e+08	High	1
FALSE	High	Master Protein	A0A0A0MSQ0	Plastin-3 OS=Homo sapiens OX=9606 GN=PLS3 PE=1 SV=1	0	25.056	16	7	8	7	617	69.3	5.94	169	7	0	0		High	1
FALSE	High	Master Protein	H7BYT1	Casein kinase I isoform delta OS=Homo sapiens OX=9606 GN=CSNK1D PE=1 SV=2	0	25.014	17	6	9	1	427	49	9.94	205	6	0	0	21677404	High	1
FALSE	High	Master Protein	D3YTB1	60S ribosomal protein L32 (Fragment) OS=Homo sapiens OX=9606 GN=RPL32 PE=1 SV=1	0	25	26	5	9	5	133	15.6	11.44	197	5	0	0	519050304	High	1
FALSE	High	Master Protein	Q15459	Splicing factor 3A subunit 1 OS=Homo sapiens OX=9606 GN=SF3A1 PE=1 SV=1	0	24.863	14	7	11	7	793	88.8	5.22	142	7	0	0	26663663	High	1
FALSE	High	Master Protein	O95758	Polypyrimidine tract-binding protein 3 OS=Homo sapiens OX=9606 GN=PTBP3 PE=1 SV=2	0	24.828	19	6	8	4	552	59.7	9.04	215	6	0	0	23106180	High	1
FALSE	High	Master Protein	D3DQV9	Eukaryotic translation initiation factor 4 gamma 2 (Fragment) OS=Homo sapiens OX=9606 GN=EIF4G2 PE=1 SV=1	0	24.809	10	8	9	8	907	102.3	7.14	134	8	0	0	21504796	High	1
FALSE	High	Master Protein	P17812	CTP synthase 1 OS=Homo sapiens OX=9606 GN=CTPS1 PE=1 SV=2	0	24.745	14	6	6	6	591	66.6	6.46	207	6	0	0		High	1
FALSE	High	Master Protein	F5H365	Protein transport protein SEC23 OS=Homo sapiens OX=9606 GN=SEC23A PE=1 SV=1	0	24.59	9	5	5	5	736	82.9	7.46	155	5	0	0	27444707	High	1
FALSE	High	Master Protein	O95831	Apoptosis-inducing factor 1, mitochondrial OS=Homo sapiens OX=9606 GN=AIFM1 PE=1 SV=1	0	24.553	16	7	7	7	613	66.9	8.95	150	7	0	0	94221753	High	1
FALSE	High	Master Protein	P09543	2',3'-cyclic-nucleotide 3'-phosphodiesterase OS=Homo sapiens OX=9606 GN=CNP PE=1 SV=2	0	24.53	16	6	6	6	421	47.5	9.07	186	6	0	0	48484368	High	1
FALSE	High	Master Protein	M0R3D6	60S ribosomal protein L18a (Fragment) OS=Homo sapiens OX=9606 GN=RPL18A PE=1 SV=1	0	24.518	43	7	8	7	141	16.7	10.77	157	7	0	0	1251158648	High	1
FALSE	High	Master Protein	P62195	26S proteasome regulatory subunit 8 OS=Homo sapiens OX=9606 GN=PSMC5 PE=1 SV=1	0	24.402	22	7	7	7	406	45.6	7.55	108	7	0	0	70904932	High	1
FALSE	High	Master Protein	P47755	F-actin-capping protein subunit alpha-2 OS=Homo sapiens OX=9606 GN=CAPZA2 PE=1 SV=3	0	24.327	31	6	6	5	286	32.9	5.85	142	6	0	0	71607456	High	1	Acetyl [N-Term]
FALSE	High	Master Protein	O95470	Sphingosine-1-phosphate lyase 1 OS=Homo sapiens OX=9606 GN=SGPL1 PE=1 SV=3	0	24.211	15	7	7	7	568	63.5	9.16	198	7	0	0	82534299	High	1
FALSE	High	Master Protein	J3QQ67	60S ribosomal protein L18 (Fragment) OS=Homo sapiens OX=9606 GN=RPL18 PE=1 SV=1	0	24.084	37	7	8	7	190	21.8	11.72	257	7	0	0	2330270792	High	1
FALSE	High	Master Protein	A0A087WVM4	Monofunctional C1-tetrahydrofolate synthase, mitochondrial OS=Homo sapiens OX=9606 GN=MTHFD1L PE=1 SV=1	0	24.064	9	7	7	7	913	99.2	7.27	171	7	0	0	83384268	High	1
FALSE	High	Master Protein	A0A0A0MRX1	ELAV-like protein OS=Homo sapiens OX=9606 GN=ELAVL2 PE=1 SV=1	0	24.003	19	6	8	5	389	42.6	9.04	202	6	0	0	71574702	High	1
FALSE	High	Master Protein	O75494	Serine/arginine-rich splicing factor 10 OS=Homo sapiens OX=9606 GN=SRSF10 PE=1 SV=1	0	23.927	19	7	13	5	262	31.3	11.27	225	7	0	1	4.30058e+08	High	1
FALSE	High	Master Protein	Q9UBU9	Nuclear RNA export factor 1 OS=Homo sapiens OX=9606 GN=NXF1 PE=1 SV=1	0	23.923	12	7	7	7	619	70.1	8.51	176	7	0	0	115214170	High	1
FALSE	High	Master Protein	O43809	Cleavage and polyadenylation specificity factor subunit 5 OS=Homo sapiens OX=9606 GN=NUDT21 PE=1 SV=1	0	23.899	25	6	6	6	227	26.2	8.82	192	6	0	0	40286298	High	1
FALSE	High	Master Protein	Q9UN81	LINE-1 retrotransposable element ORF1 protein OS=Homo sapiens OX=9606 GN=L1RE1 PE=1 SV=1	0	23.836	18	6	6	6	338	40	9.51	204	6	0	0	184255516	High	1
FALSE	High	Master Protein	Q13155	Aminoacyl tRNA synthase complex-interacting multifunctional protein 2 OS=Homo sapiens OX=9606 GN=AIMP2 PE=1 SV=2	0	23.798	26	5	5	5	320	35.3	8.22	209	5	0	0	66008502	High	1
FALSE	High	Master Protein	P05455	Lupus La protein OS=Homo sapiens OX=9606 GN=SSB PE=1 SV=2	0	23.787	21	7	7	7	408	46.8	7.12	172	7	0	0	150999968	High	1
FALSE	High	Master Protein	Q8WVM0	Dimethyladenosine transferase 1, mitochondrial OS=Homo sapiens OX=9606 GN=TFB1M PE=1 SV=1	0	23.77	26	9	12	9	346	39.5	9.26	103	9	0	0	8.80062e+07	High	1
FALSE	High	Master Protein	E9PBS1	Multifunctional protein ADE2 (Fragment) OS=Homo sapiens OX=9606 GN=PAICS PE=1 SV=1	0	23.689	22	7	7	7	413	45.6	6.68	118	7	0	0	21686098	High	1	Acetyl [N-Term]
FALSE	High	Master Protein	P35249	Replication factor C subunit 4 OS=Homo sapiens OX=9606 GN=RFC4 PE=1 SV=2	0	23.637	25	7	8	7	363	39.7	8.02	124	7	0	0	813786012	High	1
FALSE	High	Master Protein	Q15008	26S proteasome non-ATPase regulatory subunit 6 OS=Homo sapiens OX=9606 GN=PSMD6 PE=1 SV=1	0	23.519	23	8	9	8	389	45.5	5.62	134	8	0	0	171699841	High	1
FALSE	High	Master Protein	A0A286YEZ8	Heterogeneous nuclear ribonucleoprotein R (Fragment) OS=Homo sapiens OX=9606 GN=HNRNPR PE=1 SV=1	0	23.484	31	5	7	1	141	16.2	6.81	201	5	0	0	170813008	High	1
FALSE	High	Master Protein	Q06210	Glutamine--fructose-6-phosphate aminotransferase [isomerizing] 1 OS=Homo sapiens OX=9606 GN=GFPT1 PE=1 SV=3	0	23.475	13	8	8	6	699	78.8	7.11	102	8	0	0	10649214	High	1
FALSE	High	Master Protein	G3V4T2	Polyadenylate-binding protein 2 OS=Homo sapiens OX=9606 GN=PABPN1 PE=1 SV=1	0	23.38	39	6	6	1	178	20.2	9.48	192	6	0	0		High	1	Acetyl [N-Term]
FALSE	High	Master Protein	H7C3A1	Serrate RNA effector molecule homolog (Fragment) OS=Homo sapiens OX=9606 GN=SRRT PE=1 SV=1	0	23.351	19	7	7	7	499	56.7	6.3	159	7	0	0	85418335	High	1	Phospho [S170(97.5)]
FALSE	High	Master Protein	P50914	60S ribosomal protein L14 OS=Homo sapiens OX=9606 GN=RPL14 PE=1 SV=4	0	23.344	20	4	8	4	215	23.4	10.93	196	4	0	0	1019428512	High	1
FALSE	High	Master Protein	E9PDE8	Heat shock 70 kDa protein 4L OS=Homo sapiens OX=9606 GN=HSPA4L PE=1 SV=1	0	23.275	10	5	5	2	813	91.9	6.09	244	5	0	0		High	1
FALSE	High	Master Protein	P61353	60S ribosomal protein L27 OS=Homo sapiens OX=9606 GN=RPL27 PE=1 SV=2	0	23.189	42	7	8	7	136	15.8	10.56	161	7	0	0	1479884866	High	1
FALSE	High	Master Protein	Q9UK61	Protein TASOR OS=Homo sapiens OX=9606 GN=TASOR PE=1 SV=3	0	23.187	7	9	9	9	1670	188.9	5.8	107	9	0	0	47248814	High	1
FALSE	High	Master Protein	Q14966	Zinc finger protein 638 OS=Homo sapiens OX=9606 GN=ZNF638 PE=1 SV=2	0	23.186	4	7	8	7	1978	220.5	6.38	208	7	0	0	108476185	High	1
FALSE	High	Master Protein	Q9Y277	Voltage-dependent anion-selective channel protein 3 OS=Homo sapiens OX=9606 GN=VDAC3 PE=1 SV=1	0	23.157	25	7	9	7	283	30.6	8.66	183	7	0	0	61548603	High	1	Acetyl [N-Term]
FALSE	High	Master Protein	O75569	Interferon-inducible double-stranded RNA-dependent protein kinase activator A OS=Homo sapiens OX=9606 GN=PRKRA PE=1 SV=1	0	23.127	21	5	5	5	313	34.4	8.41	104	5	0	0	50058076	High	1
FALSE	High	Master Protein	U3KPX3	Casein kinase I isoform alpha OS=Homo sapiens OX=9606 GN=CSNK1A1 PE=1 SV=2	0	22.986	20	6	6	6	368	42.4	9.6	158	6	0	0	220944614	High	1
FALSE	High	Master Protein	Q86UE4	Protein LYRIC OS=Homo sapiens OX=9606 GN=MTDH PE=1 SV=2	0	22.952	15	5	5	5	582	63.8	9.32	173	5	0	0	37241488	High	1
FALSE	High	Master Protein	A0A087WZT0	Protein Smaug homolog 2 OS=Homo sapiens OX=9606 GN=SAMD4B PE=1 SV=1	0	22.949	17	5	5	5	663	72.4	7.31	131	5	0	0		High	1
FALSE	High	Master Protein	Q9Y3B7	39S ribosomal protein L11, mitochondrial OS=Homo sapiens OX=9606 GN=MRPL11 PE=1 SV=1	0	22.931	38	6	6	6	192	20.7	9.91	167	6	0	0	250839306	High	1
FALSE	High	Master Protein	Q13243	Serine/arginine-rich splicing factor 5 OS=Homo sapiens OX=9606 GN=SRSF5 PE=1 SV=1	0	22.855	20	6	8	5	272	31.2	11.59	247	6	0	0	220935808	High	1
FALSE	High	Master Protein	Q9NVN8	Guanine nucleotide-binding protein-like 3-like protein OS=Homo sapiens OX=9606 GN=GNL3L PE=1 SV=1	0	22.754	14	6	6	6	582	65.5	8.44	156	6	0	0	40802376	High	1
FALSE	High	Master Protein	B0QY34	Casein kinase I isoform epsilon OS=Homo sapiens OX=9606 GN=CSNK1E PE=1 SV=1	0	22.743	26	7	10	2	336	38.4	9.28	157	7	0	4	132068386	High	1
FALSE	High	Master Protein	Q8ND56	Protein LSM14 homolog A OS=Homo sapiens OX=9606 GN=LSM14A PE=1 SV=3	0	22.565	11	6	7	6	463	50.5	9.52	146	6	0	0	96870064	High	1
FALSE	High	Master Protein	O60684	Importin subunit alpha-7 OS=Homo sapiens OX=9606 GN=KPNA6 PE=1 SV=1	0	22.48	12	5	5	1	536	60	4.98	188	5	0	0		High	1
FALSE	High	Master Protein	E9PFP8	Poly(rC)-binding protein 3 OS=Homo sapiens OX=9606 GN=PCBP3 PE=1 SV=1	0	22.373	17	5	5	1	361	38.2	8.06	185	5	0	0	18409840	High	1
FALSE	High	Master Protein	M0R0R2	40S ribosomal protein S5 OS=Homo sapiens OX=9606 GN=RPS5 PE=1 SV=1	0	22.352	18	4	4	4	225	25.3	9.76	186	4	0	0	359456560	High	1	Acetyl [N-Term; N-Term]
FALSE	High	Master Protein	B4DHE8	RNA-binding protein Musashi homolog 2 OS=Homo sapiens OX=9606 GN=MSI2 PE=1 SV=1	0	22.298	18	4	4	4	324	34.8	8.88	209	4	0	0	54694668	High	1
FALSE	High	Master Protein	Q13547	Histone deacetylase 1 OS=Homo sapiens OX=9606 GN=HDAC1 PE=1 SV=1	0	22.128	17	6	6	5	482	55.1	5.48	109	6	0	0	31579472	High	1
FALSE	High	Master Protein	Q96EY7	Pentatricopeptide repeat domain-containing protein 3, mitochondrial OS=Homo sapiens OX=9606 GN=PTCD3 PE=1 SV=3	0	22.039	10	6	6	6	689	78.5	6.42	168	6	0	0	34998596	High	1
FALSE	High	Master Protein	Q8WU90	Zinc finger CCCH domain-containing protein 15 OS=Homo sapiens OX=9606 GN=ZC3H15 PE=1 SV=1	0	21.975	21	7	7	7	426	48.6	5.31	148	7	0	0	26978244	High	1
FALSE	High	Master Protein	A0A087WZ13	Ribonucleoprotein PTB-binding 1 OS=Homo sapiens OX=9606 GN=RAVER1 PE=1 SV=1	0	21.818	13	5	5	5	739	77.8	8.84	130	5	0	0	41438131	High	1
FALSE	High	Master Protein	Q9ULX3	RNA-binding protein NOB1 OS=Homo sapiens OX=9606 GN=NOB1 PE=1 SV=1	0	21.818	20	6	6	6	412	46.6	7.18	129	6	0	0	131688230	High	1
FALSE	High	Master Protein	A6PW57	Phosphatidylinositol 4-phosphate 5-kinase type-1 alpha OS=Homo sapiens OX=9606 GN=PIP5K1A PE=1 SV=2	0	21.803	13	5	5	5	550	61.2	8.34	189	5	0	0	60132090	High	1
FALSE	High	Master Protein	P62888	60S ribosomal protein L30 OS=Homo sapiens OX=9606 GN=RPL30 PE=1 SV=2	0	21.797	50	5	8	5	115	12.8	9.63	260	5	0	0	993872548	High	1
FALSE	High	Master Protein	O14654	Insulin receptor substrate 4 OS=Homo sapiens OX=9606 GN=IRS4 PE=1 SV=1	0	21.746	6	7	7	7	1257	133.7	8.44	143	7	0	0	129139240	High	1
FALSE	High	Master Protein	Q92769	Histone deacetylase 2 OS=Homo sapiens OX=9606 GN=HDAC2 PE=1 SV=2	0	21.721	16	6	6	5	488	55.3	5.91	121	6	0	1	1.52601e+08	High	1
FALSE	High	Master Protein	Q96T60	Bifunctional polynucleotide phosphatase/kinase OS=Homo sapiens OX=9606 GN=PNKP PE=1 SV=1	0	21.526	14	6	6	6	521	57	8.46	124	6	0	0		High	1
FALSE	High	Master Protein	E9PKP7	Nucleolar transcription factor 1 OS=Homo sapiens OX=9606 GN=UBTF PE=1 SV=1	0	21.484	9	6	6	6	745	87.4	9.89	110	6	0	0	79476893	High	1
FALSE	High	Master Protein	Q7L0Y3	tRNA methyltransferase 10 homolog C OS=Homo sapiens OX=9606 GN=TRMT10C PE=1 SV=2	0	21.203	19	6	7	6	403	47.3	9.36	139	6	0	0	33630167	High	1
FALSE	High	Master Protein	B5MDF5	GTP-binding nuclear protein Ran OS=Homo sapiens OX=9606 GN=RAN PE=1 SV=1	0	21.133	28	5	9	5	233	26.2	7.01	212	5	0	0	325131371	High	1
FALSE	High	Master Protein	A2IDA3	DNA-3-methyladenine glycosylase (Fragment) OS=Homo sapiens OX=9606 GN=MPG PE=1 SV=1	0	21.065	35	7	8	7	251	27.3	9.03	121	7	0	0	26416554	High	1
FALSE	High	Master Protein	P40938	Replication factor C subunit 3 OS=Homo sapiens OX=9606 GN=RFC3 PE=1 SV=2	0	21.057	26	6	7	6	356	40.5	8.34	131	6	0	0	56654024	High	1
FALSE	High	Master Protein	Q15637	Splicing factor 1 OS=Homo sapiens OX=9606 GN=SF1 PE=1 SV=4	0	21.026	12	5	5	5	639	68.3	8.98	126	5	0	0	120109116	High	1	Acetyl [N-Term]
FALSE	High	Master Protein	Q8N5C6	S1 RNA-binding domain-containing protein 1 OS=Homo sapiens OX=9606 GN=SRBD1 PE=1 SV=2	0	20.991	8	8	8	8	995	111.7	8.72	96	8	0	0	3.13872e+07	High	1
FALSE	High	Master Protein	O95232	Luc7-like protein 3 OS=Homo sapiens OX=9606 GN=LUC7L3 PE=1 SV=2	0	20.872	15	5	5	5	432	51.4	9.79	217	5	0	0	165312184	High	1
FALSE	High	Master Protein	I3L3Y6	Unconventional myosin-Ic (Fragment) OS=Homo sapiens OX=9606 GN=MYO1C PE=1 SV=1	0	20.862	34	4	5	1	170	19.5	9.04	205	4	0	0	23393542	High	1	Acetyl [N-Term]
FALSE	High	Master Protein	P67775	Serine/threonine-protein phosphatase 2A catalytic subunit alpha isoform OS=Homo sapiens OX=9606 GN=PPP2CA PE=1 SV=1	0	20.723	22	6	6	6	309	35.6	5.54	148	6	0	0	79990076	High	1
FALSE	High	Master Protein	P62805	Histone H4 OS=Homo sapiens OX=9606 GN=H4C1 PE=1 SV=2	0	20.697	43	6	6	6	103	11.4	11.36	188	6	0	0	940578742	High	1
FALSE	High	Master Protein	A0A087WZU8	Cellular tumor antigen p53 OS=Homo sapiens OX=9606 GN=TP53 PE=1 SV=1	0	20.659	16	4	5	4	382	42.6	6.74	222	4	0	0	26801854	High	1
FALSE	High	Master Protein	Q9HCS7	Pre-mRNA-splicing factor SYF1 OS=Homo sapiens OX=9606 GN=XAB2 PE=1 SV=2	0	20.54	9	7	7	7	855	99.9	6.23	110	7	0	0	118575224	High	1
FALSE	High	Master Protein	O95391	Pre-mRNA-splicing factor SLU7 OS=Homo sapiens OX=9606 GN=SLU7 PE=1 SV=2	0	20.476	12	4	5	4	586	68.3	7.14	167	4	0	0	43883018	High	1	Acetyl [N-Term]
FALSE	High	Master Protein	P62841	40S ribosomal protein S15 OS=Homo sapiens OX=9606 GN=RPS15 PE=1 SV=2	0	20.212	41	4	6	4	145	17	10.39	170	4	0	0	352666824	High	1	Acetyl [N-Term]
FALSE	High	Master Protein	Q15208	Serine/threonine-protein kinase 38 OS=Homo sapiens OX=9606 GN=STK38 PE=1 SV=1	0	20.157	17	6	7	6	465	54.2	7.15	67	6	0	0	240228831	High	1
FALSE	High	Master Protein	O15144	Actin-related protein 2/3 complex subunit 2 OS=Homo sapiens OX=9606 GN=ARPC2 PE=1 SV=1	0	20.054	20	7	9	7	300	34.3	7.36	155	7	0	0	512024304	High	1
FALSE	High	Master Protein	O76021	Ribosomal L1 domain-containing protein 1 OS=Homo sapiens OX=9606 GN=RSL1D1 PE=1 SV=3	0	20.028	16	7	8	7	490	54.9	10.13	195	7	0	0	119441574	High	1
FALSE	High	Master Protein	P54886	Delta-1-pyrroline-5-carboxylate synthase OS=Homo sapiens OX=9606 GN=ALDH18A1 PE=1 SV=2	0	20.019	11	7	7	7	795	87.2	7.12	129	7	0	0	95465646	High	1
FALSE	High	Master Protein	Q9BQ67	Glutamate-rich WD repeat-containing protein 1 OS=Homo sapiens OX=9606 GN=GRWD1 PE=1 SV=1	0	19.969	12	4	5	4	446	49.4	4.92	186	4	0	0	81836544	High	1
FALSE	High	Master Protein	M0R299	rRNA 2'-O-methyltransferase fibrillarin (Fragment) OS=Homo sapiens OX=9606 GN=FBL PE=1 SV=1	0	19.953	35	6	6	6	229	25.3	7.66	143	6	0	0	291173874	High	1
FALSE	High	Master Protein	A0A1B0GVD3	Protein lin-28 homolog B OS=Homo sapiens OX=9606 GN=LIN28B PE=1 SV=1	0	19.875	22	5	5	5	258	27.9	9.13	107	5	0	0	92954654	High	1
FALSE	High	Master Protein	Q9H7D7	WD repeat-containing protein 26 OS=Homo sapiens OX=9606 GN=WDR26 PE=1 SV=3	0	19.858	10	5	5	5	661	72.1	6.16	103	5	0	0	14137561	High	1
FALSE	High	Master Protein	Q9BQ04	RNA-binding protein 4B OS=Homo sapiens OX=9606 GN=RBM4B PE=1 SV=1	0	19.825	18	7	8	1	359	40.1	6.74	120	7	0	0		High	1
FALSE	High	Master Protein	H0Y993	DEK oncogene (DNA binding), isoform CRA_b OS=Homo sapiens OX=9606 GN=DEK PE=1 SV=2	0	19.777	17	6	6	6	380	43.2	8.56	128	6	0	0	75984312	High	1
FALSE	High	Master Protein	Q9BW19	Kinesin-like protein KIFC1 OS=Homo sapiens OX=9606 GN=KIFC1 PE=1 SV=2	0	19.774	13	5	5	5	673	73.7	8.98	83	5	0	0		High	1
FALSE	High	Master Protein	P63173	60S ribosomal protein L38 OS=Homo sapiens OX=9606 GN=RPL38 PE=1 SV=2	0	19.74	50	5	7	5	70	8.2	10.1	206	5	0	0	1195631586	High	1
FALSE	High	Master Protein	O43684	Mitotic checkpoint protein BUB3 OS=Homo sapiens OX=9606 GN=BUB3 PE=1 SV=1	0	19.714	24	6	7	6	328	37.1	6.84	140	6	0	0	182132806	High	1
FALSE	High	Master Protein	O00232	26S proteasome non-ATPase regulatory subunit 12 OS=Homo sapiens OX=9606 GN=PSMD12 PE=1 SV=3	0	19.7	17	7	7	7	456	52.9	7.65	91	7	0	0	162192548	High	1
FALSE	High	Master Protein	Q9NPI6	mRNA-decapping enzyme 1A OS=Homo sapiens OX=9606 GN=DCP1A PE=1 SV=3	0	19.692	14	5	7	5	582	63.2	6.25	126	5	0	0	7965447	High	1
FALSE	High	Master Protein	E7EQV9	Ribosomal protein L15 (Fragment) OS=Homo sapiens OX=9606 GN=RPL15 PE=1 SV=1	0	19.603	28	5	6	5	174	20.5	11.28	149	5	0	0	403121496	High	1
FALSE	High	Master Protein	E9PC15	Acylglycerol kinase, mitochondrial OS=Homo sapiens OX=9606 GN=AGK PE=1 SV=1	0	19.501	18	5	5	5	394	43.8	6.34	117	5	0	0	51253322	High	1
FALSE	High	Master Protein	Q96A33	Coiled-coil domain-containing protein 47 OS=Homo sapiens OX=9606 GN=CCDC47 PE=1 SV=1	0	19.473	17	5	5	5	483	55.8	4.87	81	5	0	0	62293632	High	1
FALSE	High	Master Protein	D6RIY6	Exosome complex component RRP45 OS=Homo sapiens OX=9606 GN=EXOSC9 PE=1 SV=1	0	19.424	13	4	4	4	423	46.9	5.16	151	4	0	0	62758358	High	1
FALSE	High	Master Protein	X6R700	Chromatin target of PRMT1 protein OS=Homo sapiens OX=9606 GN=CHTOP PE=1 SV=1	0	19.393	22	3	4	3	223	23.6	12.26	212	3	0	0	196260476	High	1
FALSE	High	Master Protein	P25398	40S ribosomal protein S12 OS=Homo sapiens OX=9606 GN=RPS12 PE=1 SV=3	0	19.389	38	4	4	4	132	14.5	7.21	151	4	0	0	127413588	High	1
FALSE	High	Master Protein	Q96P11	28S rRNA (cytosine-C(5))-methyltransferase OS=Homo sapiens OX=9606 GN=NSUN5 PE=1 SV=2	0	19.36	13	5	5	5	429	46.7	8.62	161	5	0	0	87007811	High	1
FALSE	High	Master Protein	O95429	BAG family molecular chaperone regulator 4 OS=Homo sapiens OX=9606 GN=BAG4 PE=1 SV=1	0	19.308	15	4	4	4	457	49.6	5.12	193	4	0	0	38032374	High	1
FALSE	High	Master Protein	Q8NAV1	Pre-mRNA-splicing factor 38A OS=Homo sapiens OX=9606 GN=PRPF38A PE=1 SV=1	0	19.299	18	6	6	6	312	37.5	9.96	151	6	0	0	194816116	High	1
FALSE	High	Master Protein	E7EVJ4	Double-stranded RNA-binding protein Staufen homolog 2 OS=Homo sapiens OX=9606 GN=STAU2 PE=1 SV=1	0	19.296	15	6	6	5	511	56.3	9.7	110	6	0	0	36792827	High	1
FALSE	High	Master Protein	E9PC69	Non-specific serine/threonine protein kinase OS=Homo sapiens OX=9606 GN=MARK2 PE=1 SV=3	0	19.26	9	6	6	3	778	86.6	9.64	162	6	0	1	83774606	High	1	Phospho [T208(100)]
FALSE	High	Master Protein	Q9BU76	Multiple myeloma tumor-associated protein 2 OS=Homo sapiens OX=9606 GN=MMTAG2 PE=1 SV=1	0	19.183	23	5	5	5	263	29.4	10.02	191	5	0	0	150870304	High	1
FALSE	High	Master Protein	Q13347	Eukaryotic translation initiation factor 3 subunit I OS=Homo sapiens OX=9606 GN=EIF3I PE=1 SV=1	0	19.04	15	4	4	4	325	36.5	5.64	125	4	0	0	58834218	High	1
FALSE	High	Master Protein	O75746	Calcium-binding mitochondrial carrier protein Aralar1 OS=Homo sapiens OX=9606 GN=SLC25A12 PE=1 SV=2	0	18.911	10	6	7	3	678	74.7	8.38	154	6	0	0	55317166	High	1
FALSE	High	Master Protein	P50416	Carnitine O-palmitoyltransferase 1, liver isoform OS=Homo sapiens OX=9606 GN=CPT1A PE=1 SV=2	0	18.9	9	6	6	6	773	88.3	8.65	141	6	0	0	42054810	High	1
FALSE	High	Master Protein	P05387	60S acidic ribosomal protein P2 OS=Homo sapiens OX=9606 GN=RPLP2 PE=1 SV=1	0	18.895	70	4	5	4	115	11.7	4.54	112	4	0	0	182335334	High	1
FALSE	High	Master Protein	Q9NX58	Cell growth-regulating nucleolar protein OS=Homo sapiens OX=9606 GN=LYAR PE=1 SV=2	0	18.791	13	4	4	4	379	43.6	9.54	183	4	0	0	74976563	High	1
FALSE	High	Master Protein	Q13595	Transformer-2 protein homolog alpha OS=Homo sapiens OX=9606 GN=TRA2A PE=1 SV=1	0	18.774	33	8	9	7	282	32.7	11.27	162	8	0	1	738522003	High	1	Phospho [T202(98.2); S260(100)]
FALSE	High	Master Protein	A2NJV5	Immunoglobulin kappa variable 2-29 OS=Homo sapiens OX=9606 GN=IGKV2-29 PE=3 SV=2	0	18.708	19	3	9	3	120	13.1	7.28	443	3	0	0	59048023324	High	1
FALSE	High	Master Protein	Q8WWK9	Cytoskeleton-associated protein 2 OS=Homo sapiens OX=9606 GN=CKAP2 PE=1 SV=1	0	18.65	10	6	9	6	683	76.9	9.41	127	6	0	0	80341899	High	1
FALSE	High	Master Protein	Q12792	Twinfilin-1 OS=Homo sapiens OX=9606 GN=TWF1 PE=1 SV=3	0	18.624	19	5	5	5	350	40.3	6.96	133	5	0	0	83606529	High	1	Acetyl [N-Term]
FALSE	High	Master Protein	K7EIN2	Tudor-interacting repair regulator protein (Fragment) OS=Homo sapiens OX=9606 GN=NUDT16L1 PE=1 SV=1	0	18.611	36	6	6	6	198	21.9	8.92	121	6	0	0	53692931	High	1
FALSE	High	Master Protein	Q13200	26S proteasome non-ATPase regulatory subunit 2 OS=Homo sapiens OX=9606 GN=PSMD2 PE=1 SV=3	0	18.537	9	7	7	7	908	100.1	5.2	126	7	0	0	85712243	High	1
FALSE	High	Master Protein	P35250	Replication factor C subunit 2 OS=Homo sapiens OX=9606 GN=RFC2 PE=1 SV=3	0	18.501	16	5	5	5	354	39.1	6.44	75	5	0	0	183525752	High	1
FALSE	High	Master Protein	P78362	SRSF protein kinase 2 OS=Homo sapiens OX=9606 GN=SRPK2 PE=1 SV=3	0	18.439	9	6	6	4	688	77.5	4.97	57	6	0	0	68839656	High	1
FALSE	High	Master Protein	P84098	60S ribosomal protein L19 OS=Homo sapiens OX=9606 GN=RPL19 PE=1 SV=1	0	18.363	14	4	8	4	196	23.5	11.47	186	4	0	0	842641788	High	1
FALSE	High	Master Protein	Q9BTD8	RNA-binding protein 42 OS=Homo sapiens OX=9606 GN=RBM42 PE=1 SV=1	0	18.324	14	4	4	4	480	50.4	9.63	207	4	0	0	23670828	High	1
FALSE	High	Master Protein	Q7L3T8	Probable proline--tRNA ligase, mitochondrial OS=Homo sapiens OX=9606 GN=PARS2 PE=1 SV=1	0	18.323	12	4	4	4	475	53.2	8.1	156	4	0	0		High	1
FALSE	High	Master Protein	Q9Y383	Putative RNA-binding protein Luc7-like 2 OS=Homo sapiens OX=9606 GN=LUC7L2 PE=1 SV=2	0	18.306	12	4	5	3	392	46.5	10.01	192	4	0	1	184423730	High	1
FALSE	High	Master Protein	F8WJN3	Cleavage and polyadenylation-specificity factor subunit 6 OS=Homo sapiens OX=9606 GN=CPSF6 PE=1 SV=1	0	18.182	13	5	6	5	478	52.2	6.43	120	5	0	0	95968464	High	1
FALSE	High	Master Protein	B4DLN1	cDNA FLJ60124, highly similar to Mitochondrial dicarboxylate carrier OS=Homo sapiens OX=9606 PE=2 SV=1	0	18.163	15	6	6	6	442	48.1	9.52	110	6	0	0	146046990	High	1
FALSE	High	Master Protein	P60900	Proteasome subunit alpha type-6 OS=Homo sapiens OX=9606 GN=PSMA6 PE=1 SV=1	0	18.109	19	4	4	4	246	27.4	6.76	118	4	0	0	82063636	High	1
FALSE	High	Master Protein	Q96S55	ATPase WRNIP1 OS=Homo sapiens OX=9606 GN=WRNIP1 PE=1 SV=2	0	17.948	9	5	5	5	665	72.1	6.1	136	5	0	0	18890852	High	1
FALSE	High	Master Protein	Q9Y3U8	60S ribosomal protein L36 OS=Homo sapiens OX=9606 GN=RPL36 PE=1 SV=3	0	17.875	30	4	4	4	105	12.2	11.59	126	4	0	0	1081446248	High	1
FALSE	High	Master Protein	Q9Y676	28S ribosomal protein S18b, mitochondrial OS=Homo sapiens OX=9606 GN=MRPS18B PE=1 SV=1	0	17.86	19	4	4	4	258	29.4	9.38	73	4	0	0	6723631	High	1
FALSE	High	Master Protein	Q9NQT5	Exosome complex component RRP40 OS=Homo sapiens OX=9606 GN=EXOSC3 PE=1 SV=3	0	17.853	16	3	3	3	275	29.6	8.1	157	3	0	0	63717907	High	1	Acetyl [N-Term]
FALSE	High	Master Protein	P35520	Cystathionine beta-synthase OS=Homo sapiens OX=9606 GN=CBS PE=1 SV=2	0	17.82	10	5	6	5	551	60.5	6.65	89	5	0	0	1.02026e+08	High	1
FALSE	High	Master Protein	P27348	14-3-3 protein theta OS=Homo sapiens OX=9606 GN=YWHAQ PE=1 SV=1	0	17.77	22	4	5	2	245	27.7	4.78	156	4	0	0	16979222	High	1
FALSE	High	Master Protein	Q9Y5B9	FACT complex subunit SPT16 OS=Homo sapiens OX=9606 GN=SUPT16H PE=1 SV=1	0	17.728	6	5	5	5	1047	119.8	5.66	63	5	0	0	6.79236e+07	High	1
FALSE	High	Master Protein	Q9UGR2	Zinc finger CCCH domain-containing protein 7B OS=Homo sapiens OX=9606 GN=ZC3H7B PE=1 SV=2	0	17.664	7	6	7	6	977	109.8	7.25	89	6	0	0	15924212	High	1
FALSE	High	Master Protein	Q5TBP9	Protein LSM14 homolog B (Fragment) OS=Homo sapiens OX=9606 GN=LSM14B PE=1 SV=1	0	17.641	21	4	4	1	248	26.7	8.5	135	4	0	0		High	1
FALSE	High	Master Protein	P16403	Histone H1.2 OS=Homo sapiens OX=9606 GN=H1-2 PE=1 SV=2	0	17.63	22	5	6	2	213	21.4	10.93	127	5	0	3	717096528	High	1	Acetyl [N-Term]
FALSE	High	Master Protein	P46778	60S ribosomal protein L21 OS=Homo sapiens OX=9606 GN=RPL21 PE=1 SV=2	0	17.533	31	5	6	5	160	18.6	10.49	115	5	0	0	946278462	High	1
FALSE	High	Master Protein	P62316	Small nuclear ribonucleoprotein Sm D2 OS=Homo sapiens OX=9606 GN=SNRPD2 PE=1 SV=1	0	17.459	39	5	5	5	118	13.5	9.91	138	5	0	0	1112444320	High	1
FALSE	High	Master Protein	E5RIT6	60S ribosomal protein L26-like 1 (Fragment) OS=Homo sapiens OX=9606 GN=RPL26L1 PE=1 SV=1	0	17.43	33	6	11	1	128	15.2	11.09	131	6	0	0		High	1
FALSE	High	Master Protein	P14923	Junction plakoglobin OS=Homo sapiens OX=9606 GN=JUP PE=1 SV=3	0	17.427	10	7	7	7	745	81.7	6.14	122	7	0	0	20029306	High	1
FALSE	High	Master Protein	Q13123	Protein Red OS=Homo sapiens OX=9606 GN=IK PE=1 SV=3	0	17.382	16	7	7	7	557	65.6	6.64	73	7	0	0	301187472	High	1
FALSE	High	Master Protein	P41223	Protein BUD31 homolog OS=Homo sapiens OX=9606 GN=BUD31 PE=1 SV=2	0	17.378	41	5	7	5	144	17	8.82	98	5	0	0	82038261	High	1
FALSE	High	Master Protein	Q9BRJ6	Uncharacterized protein C7orf50 OS=Homo sapiens OX=9606 GN=C7orf50 PE=1 SV=1	0	17.341	36	4	5	4	194	22.1	9.64	129	4	0	0	37636244	High	1
FALSE	High	Master Protein	O14818	Proteasome subunit alpha type-7 OS=Homo sapiens OX=9606 GN=PSMA7 PE=1 SV=1	0	17.283	26	5	5	5	248	27.9	8.46	101	5	0	0	213315868	High	1
FALSE	High	Master Protein	Q14739	Delta(14)-sterol reductase LBR OS=Homo sapiens OX=9606 GN=LBR PE=1 SV=2	0	17.241	10	6	6	6	615	70.7	9.36	136	6	0	0	310630044	High	1
FALSE	High	Master Protein	E7ENY0	Alpha-adducin OS=Homo sapiens OX=9606 GN=ADD1 PE=1 SV=1	0	17.196	11	5	5	5	663	73.4	6.55	118	5	0	0	22382582	High	1
FALSE	High	Master Protein	G3V325	ATP5MF-PTCD1 readthrough OS=Homo sapiens OX=9606 GN=ATP5MF-PTCD1 PE=4 SV=1	0	17.193	9	6	6	6	749	84.1	8.72	103	6	0	0	7.69237e+06	High	1
FALSE	High	Master Protein	Q9NUQ3	Gamma-taxilin OS=Homo sapiens OX=9606 GN=TXLNG PE=1 SV=2	0	17.159	12	4	4	4	528	60.5	7.52	109	4	0	0	20367760	High	1
FALSE	High	Master Protein	P59998	Actin-related protein 2/3 complex subunit 4 OS=Homo sapiens OX=9606 GN=ARPC4 PE=1 SV=3	0	17.15	35	6	6	6	168	19.7	8.43	161	6	0	0	471675768	High	1	Acetyl [N-Term]
FALSE	High	Master Protein	O75525	KH domain-containing, RNA-binding, signal transduction-associated protein 3 OS=Homo sapiens OX=9606 GN=KHDRBS3 PE=1 SV=1	0	16.951	12	4	6	3	346	38.8	7.61	121	4	0	0	44144297	High	1
FALSE	High	Master Protein	Q13601	KRR1 small subunit processome component homolog OS=Homo sapiens OX=9606 GN=KRR1 PE=1 SV=4	0	16.951	13	5	5	5	381	43.6	9.77	194	5	0	0	73455224	High	1
FALSE	High	Master Protein	J3KNR0	Non-specific serine/threonine protein kinase OS=Homo sapiens OX=9606 GN=MARK3 PE=1 SV=2	0	16.868	8	5	5	2	776	86.9	9.52	99	5	0	0	12861124	High	1	Phospho [T234(100)]
FALSE	High	Master Protein	Q9Y5A9	YTH domain-containing family protein 2 OS=Homo sapiens OX=9606 GN=YTHDF2 PE=1 SV=2	0	16.846	8	4	4	3	579	62.3	8.79	102	4	0	0	133532876	High	1	Acetyl [N-Term]
FALSE	High	Master Protein	O60573	Eukaryotic translation initiation factor 4E type 2 OS=Homo sapiens OX=9606 GN=EIF4E2 PE=1 SV=1	0	16.758	19	4	4	4	245	28.3	8.88	134	4	0	0	24200736	High	1
FALSE	High	Master Protein	P61254	60S ribosomal protein L26 OS=Homo sapiens OX=9606 GN=RPL26 PE=1 SV=1	0	16.749	28	6	11	1	145	17.2	10.55	126	6	0	4	2324704211	High	1
FALSE	High	Master Protein	E9PE17	28S ribosomal protein S17, mitochondrial (Fragment) OS=Homo sapiens OX=9606 GN=MRPS17 PE=1 SV=1	0	16.746	36	3	3	3	129	14.4	9.85	149	3	0	0	129063170	High	1
FALSE	High	Master Protein	H7C0N4	Splicing factor 1 (Fragment) OS=Homo sapiens OX=9606 GN=SF1 PE=1 SV=1	0	16.733	19	2	2	2	180	18.7	9.57	127	2	0	0	136511072	High	1
FALSE	High	Master Protein	P51398	28S ribosomal protein S29, mitochondrial OS=Homo sapiens OX=9606 GN=DAP3 PE=1 SV=1	0	16.73	17	6	6	6	398	45.5	8.88	97	6	0	0	26813875	High	1
FALSE	High	Master Protein	P28482	Mitogen-activated protein kinase 1 OS=Homo sapiens OX=9606 GN=MAPK1 PE=1 SV=3	0	16.712	19	7	10	5	360	41.4	6.98	84	7	0	2	1.04025e+08	High	1	Acetyl [N-Term]
FALSE	High	Master Protein	Q13523	Serine/threonine-protein kinase PRP4 homolog OS=Homo sapiens OX=9606 GN=PRPF4B PE=1 SV=3	0	16.707	7	5	5	5	1007	116.9	10.26	57	5	0	0		High	1	Phospho [S852(97.9)]
FALSE	High	Master Protein	O43776	Asparagine--tRNA ligase, cytoplasmic OS=Homo sapiens OX=9606 GN=NARS1 PE=1 SV=1	0	16.646	8	4	4	4	548	62.9	6.25	128	4	0	0	59134674	High	1
FALSE	High	Master Protein	Q86W42	THO complex subunit 6 homolog OS=Homo sapiens OX=9606 GN=THOC6 PE=1 SV=1	0	16.634	21	6	6	6	341	37.5	7.43	109	6	0	0	153465580	High	1
FALSE	High	Master Protein	Q71UM5	40S ribosomal protein S27-like OS=Homo sapiens OX=9606 GN=RPS27L PE=1 SV=3	0	16.605	30	3	5	1	84	9.5	9.45	198	3	0	0	174398336	High	1
FALSE	High	Master Protein	Q9Y6V7	Probable ATP-dependent RNA helicase DDX49 OS=Homo sapiens OX=9606 GN=DDX49 PE=1 SV=1	0	16.585	12	5	5	5	483	54.2	9.06	113	5	0	0	57998603	High	1
FALSE	High	Master Protein	P49756	RNA-binding protein 25 OS=Homo sapiens OX=9606 GN=RBM25 PE=1 SV=3	0	16.517	9	6	7	6	843	100.1	6.32	92	6	0	0	4.29967e+07	High	1
FALSE	High	Master Protein	P84090	Enhancer of rudimentary homolog OS=Homo sapiens OX=9606 GN=ERH PE=1 SV=1	0	16.485	41	3	4	3	104	12.3	5.92	178	3	0	0	779466524	High	1	Acetyl [N-Term]
FALSE	High	Master Protein	P62318	Small nuclear ribonucleoprotein Sm D3 OS=Homo sapiens OX=9606 GN=SNRPD3 PE=1 SV=1	0	16.466	32	3	4	3	126	13.9	10.32	124	3	0	0	657606232	High	1
FALSE	High	Master Protein	Q9NSD9	Phenylalanine--tRNA ligase beta subunit OS=Homo sapiens OX=9606 GN=FARSB PE=1 SV=3	0	16.384	11	6	6	6	589	66.1	6.84	88	6	0	0	26664100	High	1
FALSE	High	Master Protein	Q7Z2T5	TRMT1-like protein OS=Homo sapiens OX=9606 GN=TRMT1L PE=1 SV=2	0	16.355	11	5	5	5	733	81.7	7.88	85	5	0	0	19805884	High	1
FALSE	High	Master Protein	Q96EP5	DAZ-associated protein 1 OS=Homo sapiens OX=9606 GN=DAZAP1 PE=1 SV=1	0	16.277	11	3	3	3	407	43.4	8.56	126	3	0	0	127425075	High	1
FALSE	High	Master Protein	Q8IZ69	tRNA (uracil-5-)-methyltransferase homolog A OS=Homo sapiens OX=9606 GN=TRMT2A PE=1 SV=2	0	16.265	11	6	7	6	625	68.7	7.94	59	6	0	0		High	1
FALSE	High	Master Protein	A0A2R8Y5V9	Tropomyosin alpha-4 chain OS=Homo sapiens OX=9606 GN=TPM4 PE=1 SV=1	0	16.256	21	6	7	2	248	28.6	4.7	105	6	0	2	161438552	High	1	Acetyl [N-Term]
FALSE	High	Master Protein	Q06830	Peroxiredoxin-1 OS=Homo sapiens OX=9606 GN=PRDX1 PE=1 SV=1	0	16.231	29	6	7	6	199	22.1	8.13	130	6	0	0	272487952	High	1
FALSE	High	Master Protein	Q9Y2W2	WW domain-binding protein 11 OS=Homo sapiens OX=9606 GN=WBP11 PE=1 SV=1	0	16.191	10	5	6	5	641	70	8.38	89	5	0	0	67054810	High	1
FALSE	High	Master Protein	Q16777	Histone H2A type 2-C OS=Homo sapiens OX=9606 GN=H2AC20 PE=1 SV=4	0	16.172	33	4	4	2	129	14	10.9	124	4	0	2	1345287056	High	1
FALSE	High	Master Protein	Q6ZNB6	NF-X1-type zinc finger protein NFXL1 OS=Homo sapiens OX=9606 GN=NFXL1 PE=1 SV=2	0	16.17	7	5	5	5	911	101.3	8.41	58	5	0	0	111042180	High	1
FALSE	High	Master Protein	Q9UH17	DNA dC->dU-editing enzyme APOBEC-3B OS=Homo sapiens OX=9606 GN=APOBEC3B PE=1 SV=1	0	16.071	10	3	3	3	382	45.9	6.06	109	3	0	0	34729501	High	1
FALSE	High	Master Protein	Q2NL82	Pre-rRNA-processing protein TSR1 homolog OS=Homo sapiens OX=9606 GN=TSR1 PE=1 SV=1	0	16.042	6	4	4	4	804	91.8	7.42	161	4	0	0	36015643	High	1
FALSE	High	Master Protein	P42677	40S ribosomal protein S27 OS=Homo sapiens OX=9606 GN=RPS27 PE=1 SV=3	0	15.948	30	3	5	1	84	9.5	9.45	216	3	0	2	1852315344	High	1
FALSE	High	Master Protein	P62899	60S ribosomal protein L31 OS=Homo sapiens OX=9606 GN=RPL31 PE=1 SV=1	0	15.948	26	3	3	3	125	14.5	10.54	109	3	0	0	779990352	High	1
FALSE	High	Master Protein	Q8IWR0	Zinc finger CCCH domain-containing protein 7A OS=Homo sapiens OX=9606 GN=ZC3H7A PE=1 SV=1	0	15.928	10	6	7	6	971	110.5	7.3	82	6	0	0	19671649	High	1
FALSE	High	Master Protein	J3KP15	Serine/arginine-rich-splicing factor 2 (Fragment) OS=Homo sapiens OX=9606 GN=SRSF2 PE=1 SV=8	0	15.908	31	3	3	2	133	15.4	10.95	178	3	0	0		High	1	Acetyl [N-Term]
FALSE	High	Master Protein	A0A087WY31	YTH domain-containing family protein 3 OS=Homo sapiens OX=9606 GN=YTHDF3 PE=1 SV=1	0	15.906	7	4	4	1	588	64.5	8.24	78	4	0	1	31173322	High	1
FALSE	High	Master Protein	H0YEH2	Pumilio homolog 1 (Fragment) OS=Homo sapiens OX=9606 GN=PUM1 PE=1 SV=1	0	15.895	5	4	4	4	1125	120.2	6.8	113	4	0	0		High	1
FALSE	High	Master Protein	Q9UNE7	E3 ubiquitin-protein ligase CHIP OS=Homo sapiens OX=9606 GN=STUB1 PE=1 SV=2	0	15.806	20	6	6	6	303	34.8	5.87	35	6	0	0	119073761	High	1
FALSE	High	Master Protein	A0A3B3IRK6	Mannosyl-oligosaccharide glucosidase (Fragment) OS=Homo sapiens OX=9606 GN=MOGS PE=1 SV=1	0	15.778	7	4	4	4	715	78.5	8.35	86	4	0	0	37457774	High	1
FALSE	High	Master Protein	Q13206	Probable ATP-dependent RNA helicase DDX10 OS=Homo sapiens OX=9606 GN=DDX10 PE=1 SV=2	0	15.721	6	5	5	5	875	100.8	8.63	82	5	0	0		High	1
FALSE	High	Master Protein	P34932	Heat shock 70 kDa protein 4 OS=Homo sapiens OX=9606 GN=HSPA4 PE=1 SV=4	0	15.705	6	4	4	1	840	94.3	5.19	165	4	0	0	4.65745e+06	High	1
FALSE	High	Master Protein	F6T1Q0	2',5'-phosphodiesterase 12 OS=Homo sapiens OX=9606 GN=PDE12 PE=1 SV=1	0	15.701	17	5	5	5	472	52.1	7.84	94	5	0	0	208200245	High	1
FALSE	High	Master Protein	A0A087X2D0	Serine/arginine-rich-splicing factor 3 OS=Homo sapiens OX=9606 GN=SRSF3 PE=1 SV=1	0	15.692	32	4	5	3	95	10.3	5.14	107	4	0	0	969576656	High	1
FALSE	High	Master Protein	P15170	Eukaryotic peptide chain release factor GTP-binding subunit ERF3A OS=Homo sapiens OX=9606 GN=GSPT1 PE=1 SV=1	0	15.629	9	4	4	4	499	55.7	5.62	107	4	0	0	45275502	High	1
FALSE	High	Master Protein	O14647	Chromodomain-helicase-DNA-binding protein 2 OS=Homo sapiens OX=9606 GN=CHD2 PE=1 SV=2	0	15.624	4	4	4	2	1828	211.2	8.1	161	4	0	0	19650794	High	1
FALSE	High	Master Protein	O14646	Chromodomain-helicase-DNA-binding protein 1 OS=Homo sapiens OX=9606 GN=CHD1 PE=1 SV=2	0	15.599	4	4	4	2	1710	196.6	7.14	131	4	0	0	6.27719e+06	High	1
FALSE	High	Master Protein	Q53GQ0	Very-long-chain 3-oxoacyl-CoA reductase OS=Homo sapiens OX=9606 GN=HSD17B12 PE=1 SV=2	0	15.596	17	4	4	4	312	34.3	9.32	160	4	0	0		High	1
FALSE	High	Master Protein	P42766	60S ribosomal protein L35 OS=Homo sapiens OX=9606 GN=RPL35 PE=1 SV=2	0	15.532	26	3	4	3	123	14.5	11.05	110	3	0	0	1390167016	High	1
FALSE	High	Master Protein	P62191	26S proteasome regulatory subunit 4 OS=Homo sapiens OX=9606 GN=PSMC1 PE=1 SV=1	0	15.515	16	5	6	5	440	49.2	6.21	103	5	0	0	88069329	High	1
FALSE	High	Master Protein	Q9H853	Putative tubulin-like protein alpha-4B OS=Homo sapiens OX=9606 GN=TUBA4B PE=5 SV=2	0	15.514	11	2	3	1	241	27.5	7.83	137	2	0	0	234989876	High	1
FALSE	High	Master Protein	Q9UBQ5	Eukaryotic translation initiation factor 3 subunit K OS=Homo sapiens OX=9606 GN=EIF3K PE=1 SV=1	0	15.485	21	4	4	4	218	25	4.93	112	4	0	0	71739500	High	1	Acetyl [N-Term]
FALSE	High	Master Protein	E9PJH7	Mitochondrial glutamate carrier 1 (Fragment) OS=Homo sapiens OX=9606 GN=SLC25A22 PE=1 SV=5	0	15.474	17	5	5	5	313	33.3	9.67	160	5	0	0	111380732	High	1
FALSE	High	Master Protein	P62314	Small nuclear ribonucleoprotein Sm D1 OS=Homo sapiens OX=9606 GN=SNRPD1 PE=1 SV=1	0	15.375	38	4	4	4	119	13.3	11.56	52	4	0	0	682999096	High	1
FALSE	High	Master Protein	D6RH20	28S ribosomal protein S27, mitochondrial (Fragment) OS=Homo sapiens OX=9606 GN=MRPS27 PE=1 SV=1	0	15.367	16	5	6	5	299	34.4	5.58	86	5	0	0	157474220	High	1
FALSE	High	Master Protein	Q9H074	Polyadenylate-binding protein-interacting protein 1 OS=Homo sapiens OX=9606 GN=PAIP1 PE=1 SV=1	0	15.242	9	4	4	4	479	53.5	4.81	92	4	0	0	594566790	High	1
FALSE	High	Master Protein	A0A087WU03	Heterogeneous nuclear ribonucleoprotein D-like OS=Homo sapiens OX=9606 GN=HNRNPDL PE=1 SV=1	0	15.146	32	1	2	1	57	6.7	4.65	144	1	0	0		High	1	Acetyl [N-Term]
FALSE	High	Master Protein	I3L0M3	MYC-associated zinc finger protein (Purine-binding transcription factor), isoform CRA_e OS=Homo sapiens OX=9606 GN=MAZ PE=1 SV=1	0	15.137	55	3	4	2	94	10.1	8.31	76	3	0	1	39661516	High	1
FALSE	High	Master Protein	B5MCF9	Pescadillo homolog OS=Homo sapiens OX=9606 GN=PES1 PE=1 SV=1	0	15.055	8	5	5	5	571	66	7.5	91	5	0	0	24009102	High	1
FALSE	High	Master Protein	Q86TB9	Protein PAT1 homolog 1 OS=Homo sapiens OX=9606 GN=PATL1 PE=1 SV=2	0	15.012	11	6	6	6	770	86.8	6.67	50	6	0	0	129761782	High	1
FALSE	High	Master Protein	A0A087WUE4	Leukocyte receptor cluster member 8 OS=Homo sapiens OX=9606 GN=LENG8 PE=1 SV=1	0	14.921	7	4	5	4	874	95.5	9.32	113	4	0	0	48058658	High	1
FALSE	High	Master Protein	O95678	Keratin, type II cytoskeletal 75 OS=Homo sapiens OX=9606 GN=KRT75 PE=1 SV=2	0	14.864	7	5	5	1	551	59.5	7.74	71	5	0	0	49132608	High	1
FALSE	High	Master Protein	P40222	Alpha-taxilin OS=Homo sapiens OX=9606 GN=TXLNA PE=1 SV=3	0	14.787	8	5	6	5	546	61.9	6.52	77	5	0	0	96868114	High	1
FALSE	High	Master Protein	O75330	Hyaluronan mediated motility receptor OS=Homo sapiens OX=9606 GN=HMMR PE=1 SV=2	0	14.774	7	4	4	4	724	84	5.83	106	4	0	0		High	1
FALSE	High	Master Protein	Q6UXN9	WD repeat-containing protein 82 OS=Homo sapiens OX=9606 GN=WDR82 PE=1 SV=1	0	14.726	17	4	6	4	313	35.1	7.69	140	4	0	0		High	1
FALSE	High	Master Protein	Q9NY93	Probable ATP-dependent RNA helicase DDX56 OS=Homo sapiens OX=9606 GN=DDX56 PE=1 SV=1	0	14.665	14	7	10	7	547	61.6	9.26	79	7	0	0	88142349	High	1
FALSE	High	Master Protein	Q15427	Splicing factor 3B subunit 4 OS=Homo sapiens OX=9606 GN=SF3B4 PE=1 SV=1	0	14.628	11	4	4	4	424	44.4	8.56	102	4	0	0	80465301	High	1	Acetyl [N-Term]
FALSE	High	Master Protein	C9JTN7	Nucleolysin TIA-1 isoform p40 OS=Homo sapiens OX=9606 GN=TIA1 PE=1 SV=1	0	14.617	14	4	4	2	285	31.6	8.29	112	4	0	0	46644365	High	1
FALSE	High	Master Protein	Q9NUQ6	SPATS2-like protein OS=Homo sapiens OX=9606 GN=SPATS2L PE=1 SV=2	0	14.603	7	3	3	3	558	61.7	9.64	59	3	0	0	77518575	High	1
FALSE	High	Master Protein	P39748	Flap endonuclease 1 OS=Homo sapiens OX=9606 GN=FEN1 PE=1 SV=1	0	14.534	13	4	5	4	380	42.6	8.62	84	4	0	0	2.32691e+07	High	1
FALSE	High	Master Protein	P18077	60S ribosomal protein L35a OS=Homo sapiens OX=9606 GN=RPL35A PE=1 SV=2	0	14.506	48	8	15	8	110	12.5	11.06	182	8	0	0	1191606786	High	1
FALSE	High	Master Protein	C9J1V9	EEF1E1-BLOC1S5 readthrough (NMD candidate) OS=Homo sapiens OX=9606 GN=EEF1E1-BLOC1S5 PE=4 SV=2	0	14.422	34	5	5	5	151	17	7.55	84	5	0	0		High	1	Acetyl [N-Term]
FALSE	High	Master Protein	Q9BQ70	Transcription factor 25 OS=Homo sapiens OX=9606 GN=TCF25 PE=1 SV=1	0	14.385	9	5	5	5	676	76.6	6.35	54	5	0	0	31106322	High	1
FALSE	High	Master Protein	P00747	Plasminogen OS=Homo sapiens OX=9606 GN=PLG PE=1 SV=2	0	14.377	4	2	2	2	810	90.5	7.24	148	2	0	0	30205250	High	1
FALSE	High	Master Protein	Q9BRL6	Serine/arginine-rich splicing factor 8 OS=Homo sapiens OX=9606 GN=SRSF8 PE=1 SV=1	0	14.37	15	3	3	2	282	32.3	11.72	130	3	0	1	143833868	High	1	Acetyl [N-Term]
FALSE	High	Master Protein	P82650	28S ribosomal protein S22, mitochondrial OS=Homo sapiens OX=9606 GN=MRPS22 PE=1 SV=1	0	14.358	16	5	5	5	360	41.3	7.9	130	5	0	0	74098778	High	1
FALSE	High	Master Protein	P82933	28S ribosomal protein S9, mitochondrial OS=Homo sapiens OX=9606 GN=MRPS9 PE=1 SV=2	0	14.328	11	4	4	4	396	45.8	9.51	78	4	0	0	83248427	High	1
FALSE	High	Master Protein	F5GY37	Prohibitin OS=Homo sapiens OX=9606 GN=PHB2 PE=1 SV=1	0	14.322	18	5	5	5	267	29.7	9.88	94	5	0	0	32979050	High	1
FALSE	High	Master Protein	Q9NZ01	Very-long-chain enoyl-CoA reductase OS=Homo sapiens OX=9606 GN=TECR PE=1 SV=1	0	14.22	10	3	3	3	308	36	9.45	125	3	0	0	79271744	High	1
FALSE	High	Master Protein	Q6P1J9	Parafibromin OS=Homo sapiens OX=9606 GN=CDC73 PE=1 SV=1	0	14.207	11	6	6	6	531	60.5	9.61	60	6	0	0	1284779648	High	1	Acetyl [N-Term]
FALSE	High	Master Protein	Q9Y4P3	Transducin beta-like protein 2 OS=Homo sapiens OX=9606 GN=TBL2 PE=1 SV=1	0	14.178	9	4	4	4	447	49.8	9.44	81	4	0	0	49185091	High	1
FALSE	High	Master Protein	Q96AE4	Far upstream element-binding protein 1 OS=Homo sapiens OX=9606 GN=FUBP1 PE=1 SV=3	0	14.105	8	5	6	2	644	67.5	7.61	116	5	0	0		High	1
FALSE	High	Master Protein	P61513	60S ribosomal protein L37a OS=Homo sapiens OX=9606 GN=RPL37A PE=1 SV=2	0	13.879	50	4	5	4	92	10.3	10.43	111	4	0	0	223845488	High	1
FALSE	High	Master Protein	C9JJ19	28S ribosomal protein S34, mitochondrial OS=Homo sapiens OX=9606 GN=MRPS34 PE=1 SV=2	0	13.863	26	6	6	6	225	26.3	9.89	131	6	0	0	105842158	High	1
FALSE	High	Master Protein	P46977	Dolichyl-diphosphooligosaccharide--protein glycosyltransferase subunit STT3A OS=Homo sapiens OX=9606 GN=STT3A PE=1 SV=2	0	13.78	8	6	6	6	705	80.5	8.07	88	6	0	0	38975079	High	1
FALSE	High	Master Protein	Q14527	Helicase-like transcription factor OS=Homo sapiens OX=9606 GN=HLTF PE=1 SV=2	0	13.772	4	3	3	3	1009	113.9	8.6	82	3	0	0		High	1
FALSE	High	Master Protein	Q16531	DNA damage-binding protein 1 OS=Homo sapiens OX=9606 GN=DDB1 PE=1 SV=1	0	13.682	7	7	7	7	1140	126.9	5.26	37	7	0	0		High	1
FALSE	High	Master Protein	Q5TCU3	Tropomyosin beta chain OS=Homo sapiens OX=9606 GN=TPM2 PE=1 SV=1	0	13.663	16	5	5	1	284	32.8	4.68	102	5	0	0	66900584	High	1
FALSE	High	Master Protein	A0A140T947	Pre-mRNA-splicing factor ATP-dependent RNA helicase DHX16 (Fragment) OS=Homo sapiens OX=9606 GN=DHX16 PE=1 SV=1	0	13.634	6	3	6	2	669	76.9	6.09	98	3	0	0	219994496	High	1
FALSE	High	Master Protein	Q9HCU5	Prolactin regulatory element-binding protein OS=Homo sapiens OX=9606 GN=PREB PE=1 SV=2	0	13.607	15	4	5	4	417	45.4	7.88	91	4	0	0	42415206	High	1
FALSE	High	Master Protein	Q9BY44	Eukaryotic translation initiation factor 2A OS=Homo sapiens OX=9606 GN=EIF2A PE=1 SV=3	0	13.562	9	4	4	4	585	64.9	8.87	84	4	0	0	28904134	High	1
FALSE	High	Master Protein	P60866	40S ribosomal protein S20 OS=Homo sapiens OX=9606 GN=RPS20 PE=1 SV=1	0	13.52	26	4	4	4	119	13.4	9.94	82	4	0	0	829472334	High	1
FALSE	High	Master Protein	A0A0U1RQJ0	Probable ATP-dependent RNA helicase DDX17 (Fragment) OS=Homo sapiens OX=9606 GN=DDX17 PE=1 SV=1	0	13.485	64	5	6	2	56	6.1	8.24	92	5	0	0		High	1	Acetyl [N-Term]
FALSE	High	Master Protein	Q12965	Unconventional myosin-Ie OS=Homo sapiens OX=9606 GN=MYO1E PE=1 SV=2	0	13.478	6	5	5	4	1108	127	8.92	66	5	0	0		High	1
FALSE	High	Master Protein	Q92879	CUGBP Elav-like family member 1 OS=Homo sapiens OX=9606 GN=CELF1 PE=1 SV=2	0	13.467	9	5	7	5	486	52	8.46	120	5	0	0	71368478	High	1
FALSE	High	Master Protein	Q96A35	39S ribosomal protein L24, mitochondrial OS=Homo sapiens OX=9606 GN=MRPL24 PE=1 SV=1	0	13.417	20	4	4	4	216	24.9	9.29	69	4	0	0	3.9358e+07	High	1
FALSE	High	Master Protein	P06493	Cyclin-dependent kinase 1 OS=Homo sapiens OX=9606 GN=CDK1 PE=1 SV=3	0	13.411	16	5	5	5	297	34.1	8.4	75	5	0	0	17000170	High	1
FALSE	High	Master Protein	O43823	A-kinase anchor protein 8 OS=Homo sapiens OX=9606 GN=AKAP8 PE=1 SV=1	0	13.284	7	3	3	3	692	76.1	5.15	121	3	0	0		High	1
FALSE	High	Master Protein	Q5JVF3	PCI domain-containing protein 2 OS=Homo sapiens OX=9606 GN=PCID2 PE=1 SV=2	0	13.214	10	3	3	3	399	46	8.53	85	3	0	0	47839976	High	1
FALSE	High	Master Protein	Q8NHQ9	ATP-dependent RNA helicase DDX55 OS=Homo sapiens OX=9606 GN=DDX55 PE=1 SV=3	0	13.149	11	5	5	5	600	68.5	9.25	93	5	0	0	29406839	High	1	Acetyl [N-Term]
FALSE	High	Master Protein	J3QR07	YTH domain-containing protein 1 OS=Homo sapiens OX=9606 GN=YTHDC1 PE=1 SV=1	0	13.141	8	5	5	5	735	85.5	6.23	71	5	0	0	138021576	High	1	Phospho [S424(95.9)]
FALSE	High	Master Protein	Q9Y5Q8	General transcription factor 3C polypeptide 5 OS=Homo sapiens OX=9606 GN=GTF3C5 PE=1 SV=2	0	13.104	12	5	5	5	519	59.5	6.9	96	5	0	0		High	1
FALSE	High	Master Protein	Q9NPD3	Exosome complex component RRP41 OS=Homo sapiens OX=9606 GN=EXOSC4 PE=1 SV=3	0	13.088	16	3	3	3	245	26.4	6.52	111	3	0	0	422582694	High	1	Acetyl [N-Term]
FALSE	High	Master Protein	Q9Y5M8	Signal recognition particle receptor subunit beta OS=Homo sapiens OX=9606 GN=SRPRB PE=1 SV=3	0	13.031	12	2	2	2	271	29.7	9.04	170	2	0	0	22686880	High	1
FALSE	High	Master Protein	Q9UET6	Putative tRNA (cytidine(32)/guanosine(34)-2'-O)-methyltransferase OS=Homo sapiens OX=9606 GN=FTSJ1 PE=1 SV=2	0	12.99	15	3	3	3	329	36.1	5.69	123	3	0	0		High	1
FALSE	High	Master Protein	Q92522	Histone H1.10 OS=Homo sapiens OX=9606 GN=H1-10 PE=1 SV=1	0	12.988	16	4	4	4	213	22.5	10.76	105	4	0	0	621201034	High	1
FALSE	High	Master Protein	Q9NQ29	Putative RNA-binding protein Luc7-like 1 OS=Homo sapiens OX=9606 GN=LUC7L PE=1 SV=1	0	12.939	10	3	5	2	371	43.7	9.92	149	3	0	0	20471754	High	1
FALSE	High	Master Protein	A0A5F9ZHW5	Ataxin-2 OS=Homo sapiens OX=9606 GN=ATXN2 PE=1 SV=1	0	12.925	4	4	5	3	1178	127.1	8.97	104	4	0	0	15708400	High	1
FALSE	High	Master Protein	Q13242	Serine/arginine-rich splicing factor 9 OS=Homo sapiens OX=9606 GN=SRSF9 PE=1 SV=1	0	12.924	19	4	4	4	221	25.5	8.65	58	4	0	0	685144902	High	1
FALSE	High	Master Protein	F8VW96	Cysteine and glycine-rich protein 2 OS=Homo sapiens OX=9606 GN=CSRP2 PE=1 SV=1	0	12.865	12	2	2	2	243	26.7	8.48	148	2	0	0	102509584	High	1
FALSE	High	Master Protein	Q17RY0	Cytoplasmic polyadenylation element-binding protein 4 OS=Homo sapiens OX=9606 GN=CPEB4 PE=1 SV=1	0	12.86	7	4	4	4	729	80.1	7.18	63	4	0	0		High	1
FALSE	High	Master Protein	P61964	WD repeat-containing protein 5 OS=Homo sapiens OX=9606 GN=WDR5 PE=1 SV=1	0	12.859	12	3	3	3	334	36.6	8.27	180	3	0	0	25852000	High	1
FALSE	High	Master Protein	O00442	RNA 3'-terminal phosphate cyclase OS=Homo sapiens OX=9606 GN=RTCA PE=1 SV=1	0	12.81	14	4	4	4	366	39.3	7.85	79	4	0	0	56032164	High	1
FALSE	High	Master Protein	Q9UK59	Lariat debranching enzyme OS=Homo sapiens OX=9606 GN=DBR1 PE=1 SV=2	0	12.768	8	4	4	4	544	61.5	5.47	93	4	0	0	22021902	High	1
FALSE	High	Master Protein	E9PG73	Peptidyl-prolyl cis-trans isomerase G OS=Homo sapiens OX=9606 GN=PPIG PE=1 SV=1	0	12.748	5	3	3	3	739	87	10.3	116	3	0	0	100183022	High	1
FALSE	High	Master Protein	F8VV59	Nucleosome assembly protein 1-like 1 OS=Homo sapiens OX=9606 GN=NAP1L1 PE=1 SV=1	0	12.723	11	2	2	2	327	38	4.68	91	2	0	0	20181354	High	1
FALSE	High	Master Protein	O75934	Pre-mRNA-splicing factor SPF27 OS=Homo sapiens OX=9606 GN=BCAS2 PE=1 SV=1	0	12.718	22	4	4	4	225	26.1	5.66	51	4	0	0	36705068	High	1
FALSE	High	Master Protein	C9JM50	Keratin, type I cytoskeletal 19 (Fragment) OS=Homo sapiens OX=9606 GN=KRT19 PE=1 SV=1	0	12.673	18	4	5	1	196	20.8	5.43	89	4	0	0	21876292	High	1
FALSE	High	Master Protein	C9J384	Protein CMSS1 (Fragment) OS=Homo sapiens OX=9606 GN=CMSS1 PE=1 SV=1	0	12.598	17	4	4	4	225	26.2	9.88	93	4	0	0	139341660	High	1
FALSE	High	Master Protein	A0A087WXC0	Synaptic functional regulator FMR1 (Fragment) OS=Homo sapiens OX=9606 GN=FMR1 PE=1 SV=1	0	12.569	39	4	6	1	119	13	10.45	51	4	0	0	58222784	High	1
FALSE	High	Master Protein	Q8N0Z8	tRNA pseudouridine synthase-like 1 OS=Homo sapiens OX=9606 GN=PUSL1 PE=1 SV=1	0	12.53	14	3	3	3	303	33.2	9.85	136	3	0	0		High	1
FALSE	High	Master Protein	Q8TED0	U3 small nucleolar RNA-associated protein 15 homolog OS=Homo sapiens OX=9606 GN=UTP15 PE=1 SV=3	0	12.33	10	4	4	4	518	58.4	9.11	63	4	0	0	28921910	High	1	Acetyl [N-Term]
FALSE	High	Master Protein	P36957	Dihydrolipoyllysine-residue succinyltransferase component of 2-oxoglutarate dehydrogenase complex, mitochondrial OS=Homo sapiens OX=9606 GN=DLST PE=1 SV=4	0	12.307	7	3	3	3	453	48.7	8.95	110	3	0	0		High	1
FALSE	High	Master Protein	Q9NW13	RNA-binding protein 28 OS=Homo sapiens OX=9606 GN=RBM28 PE=1 SV=3	0	12.157	6	4	4	4	759	85.7	9.22	83	4	0	0	8458321	High	1
FALSE	High	Master Protein	Q9NRW3	DNA dC->dU-editing enzyme APOBEC-3C OS=Homo sapiens OX=9606 GN=APOBEC3C PE=1 SV=2	0	12.128	22	3	3	2	190	22.8	7.59	91	3	0	0	22684590	High	1
FALSE	High	Master Protein	Q9Y281	Cofilin-2 OS=Homo sapiens OX=9606 GN=CFL2 PE=1 SV=1	0	12.074	27	3	3	2	166	18.7	7.88	117	3	0	0	201029881	High	1
FALSE	High	Master Protein	K7ERI7	60S ribosomal protein L22 OS=Homo sapiens OX=9606 GN=RPL22 PE=1 SV=1	0	12.051	42	3	3	3	95	11.2	6.8	144	3	0	0	930906140	High	1
FALSE	High	Master Protein	P62873	Guanine nucleotide-binding protein G(I)/G(S)/G(T) subunit beta-1 OS=Homo sapiens OX=9606 GN=GNB1 PE=1 SV=3	0	12.047	10	3	3	3	340	37.4	6	73	3	0	0	20695538	High	1	Acetyl [N-Term]
FALSE	High	Master Protein	P49207	60S ribosomal protein L34 OS=Homo sapiens OX=9606 GN=RPL34 PE=1 SV=3	0	12.036	37	5	10	5	117	13.3	11.47	189	5	0	0	1.08e+09	High	1
FALSE	High	Master Protein	Q9BW92	Threonine--tRNA ligase, mitochondrial OS=Homo sapiens OX=9606 GN=TARS2 PE=1 SV=1	0	12.018	7	4	4	4	718	81	7.3	52	4	0	0	16589885	High	1
FALSE	High	Master Protein	P62854	40S ribosomal protein S26 OS=Homo sapiens OX=9606 GN=RPS26 PE=1 SV=3	0	11.954	27	3	3	3	115	13	11	134	3	0	0	945731264	High	1
FALSE	High	Master Protein	H7C5W9	Sarcoplasmic/endoplasmic reticulum calcium ATPase 2 (Fragment) OS=Homo sapiens OX=9606 GN=ATP2A2 PE=1 SV=1	0	11.935	5	4	5	4	933	102.5	5.59	56	4	0	0	11454009	High	1
FALSE	High	Master Protein	E9PQW4	Mitogen-activated protein kinase OS=Homo sapiens OX=9606 GN=MAPK3 PE=1 SV=1	0	11.879	14	5	8	3	339	38.5	9.04	37	5	0	0	12916250	High	1
FALSE	High	Master Protein	Q9Y5J1	U3 small nucleolar RNA-associated protein 18 homolog OS=Homo sapiens OX=9606 GN=UTP18 PE=1 SV=3	0	11.838	8	4	4	4	556	62	8.76	37	4	0	0	117256464	High	1
FALSE	High	Master Protein	H0YHX9	Nascent polypeptide-associated complex subunit alpha OS=Homo sapiens OX=9606 GN=NACA PE=1 SV=2	0	11.833	12	2	3	2	235	25.3	4.55	209	2	0	0	21670618	High	1
FALSE	High	Master Protein	Q12996	Cleavage stimulation factor subunit 3 OS=Homo sapiens OX=9606 GN=CSTF3 PE=1 SV=1	0	11.81	8	5	5	5	717	82.9	8.12	96	5	0	0	40426856	High	1
FALSE	High	Master Protein	Q9NY12	H/ACA ribonucleoprotein complex subunit 1 OS=Homo sapiens OX=9606 GN=GAR1 PE=1 SV=1	0	11.766	16	3	3	3	217	22.3	10.92	52	3	0	0	54473956	High	1
FALSE	High	Master Protein	Q00059	Transcription factor A, mitochondrial OS=Homo sapiens OX=9606 GN=TFAM PE=1 SV=1	0	11.716	18	4	4	4	246	29.1	9.72	58	4	0	0	66507776	High	1
FALSE	High	Master Protein	Q04917	14-3-3 protein eta OS=Homo sapiens OX=9606 GN=YWHAH PE=1 SV=4	0	11.679	13	3	4	1	246	28.2	4.84	119	3	0	0		High	1
FALSE	High	Master Protein	Q16637	Survival motor neuron protein OS=Homo sapiens OX=9606 GN=SMN1 PE=1 SV=1	0	11.664	11	2	2	2	294	31.8	6.55	141	2	0	0	19338224	High	1
FALSE	High	Master Protein	Q9Y3B4	Splicing factor 3B subunit 6 OS=Homo sapiens OX=9606 GN=SF3B6 PE=1 SV=1	0	11.643	21	2	2	2	125	14.6	9.38	118	2	0	0	47298784	High	1
FALSE	High	Master Protein	P62851	40S ribosomal protein S25 OS=Homo sapiens OX=9606 GN=RPS25 PE=1 SV=1	0	11.565	31	4	5	4	125	13.7	10.11	134	4	0	0	2957893824	High	1
FALSE	High	Master Protein	P16402	Histone H1.3 OS=Homo sapiens OX=9606 GN=H1-3 PE=1 SV=2	0	11.526	14	4	5	1	221	22.3	11.02	114	4	0	0	10547097	High	1
FALSE	High	Master Protein	Q8WXF1	Paraspeckle component 1 OS=Homo sapiens OX=9606 GN=PSPC1 PE=1 SV=1	0	11.524	7	3	3	2	523	58.7	6.67	116	3	0	0		High	1
FALSE	High	Master Protein	E9PLL6	60S ribosomal protein L27a OS=Homo sapiens OX=9606 GN=RPL27A PE=1 SV=1	0	11.503	31	3	3	3	108	12.2	11.46	77	3	0	0	2218230488	High	1
FALSE	High	Master Protein	O00629	Importin subunit alpha-3 OS=Homo sapiens OX=9606 GN=KPNA4 PE=1 SV=1	0	11.443	10	3	3	2	521	57.9	4.96	70	3	0	0	13913799	High	1
FALSE	High	Master Protein	Q5TDF0	Cancer-related nucleoside-triphosphatase OS=Homo sapiens OX=9606 GN=NTPCR PE=1 SV=1	0	11.392	22	4	4	4	228	25.1	9.42	86	4	0	0		High	1
FALSE	High	Master Protein	O95573	Long-chain-fatty-acid--CoA ligase 3 OS=Homo sapiens OX=9606 GN=ACSL3 PE=1 SV=3	0	11.369	10	5	5	5	720	80.4	8.38	64	5	0	0	59281820	High	1
FALSE	High	Master Protein	O15234	Protein CASC3 OS=Homo sapiens OX=9606 GN=CASC3 PE=1 SV=2	0	11.326	9	4	4	4	703	76.2	6.48	45	4	0	0	35146831	High	1
FALSE	High	Master Protein	Q9UBB9	Tuftelin-interacting protein 11 OS=Homo sapiens OX=9606 GN=TFIP11 PE=1 SV=1	0	11.289	6	4	4	4	837	96.8	5.67	52	4	0	0	12444903	High	1
FALSE	High	Master Protein	Q13895	Bystin OS=Homo sapiens OX=9606 GN=BYSL PE=1 SV=3	0	11.189	10	4	4	4	437	49.6	8.12	69	4	0	0	94904572	High	1
FALSE	High	Master Protein	Q8IUH3	RNA-binding protein 45 OS=Homo sapiens OX=9606 GN=RBM45 PE=1 SV=1	0	11.187	13	5	5	5	476	53.5	7.17	120	5	0	0	57971246	High	1
FALSE	High	Master Protein	O15479	Melanoma-associated antigen B2 OS=Homo sapiens OX=9606 GN=MAGEB2 PE=1 SV=3	0	11.144	23	5	5	5	319	35.3	8.76	96	5	0	0	2.9982e+08	High	1
FALSE	High	Master Protein	Q9UNM6	26S proteasome non-ATPase regulatory subunit 13 OS=Homo sapiens OX=9606 GN=PSMD13 PE=1 SV=2	0	11.136	8	3	3	3	376	42.9	5.81	91	3	0	0	54789787	High	1
FALSE	High	Master Protein	Q53F19	Nuclear cap-binding protein subunit 3 OS=Homo sapiens OX=9606 GN=NCBP3 PE=1 SV=2	0	11.105	6	3	5	3	620	70.5	5.73	53	3	0	0	27951510	High	1
FALSE	High	Master Protein	Q6P087	Mitochondrial mRNA pseudouridine synthase RPUSD3 OS=Homo sapiens OX=9606 GN=RPUSD3 PE=1 SV=3	0	11.066	13	4	4	4	351	38.4	10.32	44	4	0	0		High	1
FALSE	High	Master Protein	Q9UGP8	Translocation protein SEC63 homolog OS=Homo sapiens OX=9606 GN=SEC63 PE=1 SV=2	0	11.019	7	4	4	4	760	87.9	5.31	56	4	0	0		High	1
FALSE	High	Master Protein	P37108	Signal recognition particle 14 kDa protein OS=Homo sapiens OX=9606 GN=SRP14 PE=1 SV=2	0	11.008	18	2	2	2	136	14.6	10.04	124	2	0	0	134937184	High	1
FALSE	High	Master Protein	P62304	Small nuclear ribonucleoprotein E OS=Homo sapiens OX=9606 GN=SNRPE PE=1 SV=1	0	10.983	25	2	3	2	92	10.8	9.44	99	2	0	0	286625416	High	1
FALSE	High	Master Protein	Q9UM00	Calcium load-activated calcium channel OS=Homo sapiens OX=9606 GN=TMCO1 PE=1 SV=2	0	10.955	10	2	2	2	239	27.1	10.26	61	2	0	0	47707732	High	1
FALSE	High	Master Protein	P51659	Peroxisomal multifunctional enzyme type 2 OS=Homo sapiens OX=9606 GN=HSD17B4 PE=1 SV=3	0	10.954	9	4	4	4	736	79.6	8.84	79	4	0	0		High	1
FALSE	High	Master Protein	P26639	Threonine--tRNA ligase 1, cytoplasmic OS=Homo sapiens OX=9606 GN=TARS1 PE=1 SV=3	0	10.904	4	3	3	3	723	83.4	6.67	88	3	0	0		High	1
FALSE	High	Master Protein	P56182	Ribosomal RNA processing protein 1 homolog A OS=Homo sapiens OX=9606 GN=RRP1 PE=1 SV=1	0	10.685	8	4	4	4	461	52.8	9.33	84	4	0	0	92658186	High	1
FALSE	High	Master Protein	P78345	Ribonuclease P protein subunit p38 OS=Homo sapiens OX=9606 GN=RPP38 PE=1 SV=2	0	10.649	11	2	2	2	283	31.8	9.92	99	2	0	0		High	1
FALSE	High	Master Protein	D6RBW1	Eukaryotic translation initiation factor 4E OS=Homo sapiens OX=9606 GN=EIF4E PE=1 SV=1	0	10.639	12	3	3	3	245	28.5	8.12	66	3	0	0	54874938	High	1
FALSE	High	Master Protein	Q12931	Heat shock protein 75 kDa, mitochondrial OS=Homo sapiens OX=9606 GN=TRAP1 PE=1 SV=3	0	10.628	4	2	2	2	704	80.1	8.21	97	2	0	0	297298304	High	1
FALSE	High	Master Protein	P31948	Stress-induced-phosphoprotein 1 OS=Homo sapiens OX=9606 GN=STIP1 PE=1 SV=1	0	10.627	7	3	3	3	543	62.6	6.8	68	3	0	0	32502688	High	1
FALSE	High	Master Protein	Q5JXI8	Four and a half LIM domains protein 1 (Fragment) OS=Homo sapiens OX=9606 GN=FHL1 PE=1 SV=1	0	10.607	12	3	4	3	257	29.1	8.27	77	3	0	0	83608623	High	1
FALSE	High	Master Protein	Q9UKD2	mRNA turnover protein 4 homolog OS=Homo sapiens OX=9606 GN=MRTO4 PE=1 SV=2	0	10.549	17	4	4	4	239	27.5	8.29	65	4	0	0	36147336	High	1
FALSE	High	Master Protein	Q9Y3A4	Ribosomal RNA-processing protein 7 homolog A OS=Homo sapiens OX=9606 GN=RRP7A PE=1 SV=2	0	10.43	13	2	2	2	280	32.3	9.58	92	2	0	0		High	1
FALSE	High	Master Protein	Q8NBM4	Ubiquitin-associated domain-containing protein 2 OS=Homo sapiens OX=9606 GN=UBAC2 PE=1 SV=1	0	10.393	10	3	3	3	344	38.9	9.01	115	3	0	0	15007174	High	1
FALSE	High	Master Protein	P61163	Alpha-centractin OS=Homo sapiens OX=9606 GN=ACTR1A PE=1 SV=1	0	10.342	15	4	4	4	376	42.6	6.64	45	4	0	0		High	1
FALSE	High	Master Protein	F8W881	Constitutive coactivator of PPAR-gamma-like protein 2 OS=Homo sapiens OX=9606 GN=FAM120C PE=1 SV=2	0	10.206	5	4	4	2	895	99.3	8.7	62	4	0	0		High	1
FALSE	High	Master Protein	P18887	DNA repair protein XRCC1 OS=Homo sapiens OX=9606 GN=XRCC1 PE=1 SV=2	0	10.156	8	4	4	4	633	69.4	6.39	46	4	0	0	39784408	High	1
FALSE	High	Master Protein	Q9NSI2	Protein FAM207A OS=Homo sapiens OX=9606 GN=FAM207A PE=1 SV=2	0	10.064	22	4	4	4	230	25.4	11.08	64	4	0	0	41405851	High	1
FALSE	High	Master Protein	E9PIE4	Mitochondrial carrier homolog 2 (Fragment) OS=Homo sapiens OX=9606 GN=MTCH2 PE=1 SV=8	0	10.056	14	3	3	3	262	28.5	7.61	36	3	0	0	33916812	High	1
FALSE	High	Master Protein	H0YL69	Proteasome subunit alpha type (Fragment) OS=Homo sapiens OX=9606 GN=PSMA4 PE=1 SV=1	0	10.008	14	3	4	3	236	26.4	7.71	108	3	0	0	62509698	High	1
FALSE	High	Master Protein	Q9UEY8	Gamma-adducin OS=Homo sapiens OX=9606 GN=ADD3 PE=1 SV=1	0	9.989	6	4	4	4	706	79.1	6.32	32	4	0	0	11596356	High	1
FALSE	High	Master Protein	P28074	Proteasome subunit beta type-5 OS=Homo sapiens OX=9606 GN=PSMB5 PE=1 SV=3	0	9.944	9	2	2	2	263	28.5	6.92	109	2	0	0	20151182	High	1
FALSE	High	Master Protein	Q8TAD8	Smad nuclear-interacting protein 1 OS=Homo sapiens OX=9606 GN=SNIP1 PE=1 SV=1	0	9.923	11	3	6	3	396	45.8	9.99	89	3	0	0	34028199	High	1
FALSE	High	Master Protein	Q8TDN6	Ribosome biogenesis protein BRX1 homolog OS=Homo sapiens OX=9606 GN=BRIX1 PE=1 SV=2	0	9.903	12	5	5	5	353	41.4	9.92	70	5	0	0	32353596	High	1
FALSE	High	Master Protein	A0A0A0MR59	Pumilio homolog 2 OS=Homo sapiens OX=9606 GN=PUM2 PE=1 SV=1	0	9.875	3	2	2	2	929	99.6	7.3	57	2	0	0	14954066	High	1
FALSE	High	Master Protein	P50402	Emerin OS=Homo sapiens OX=9606 GN=EMD PE=1 SV=1	0	9.865	10	2	2	2	254	29	5.5	78	2	0	0	24367266	High	1
FALSE	High	Master Protein	Q9BYN8	28S ribosomal protein S26, mitochondrial OS=Homo sapiens OX=9606 GN=MRPS26 PE=1 SV=1	0	9.814	10	3	3	3	205	24.2	10.39	53	3	0	0	56231820	High	1
FALSE	High	Master Protein	P36542	ATP synthase subunit gamma, mitochondrial OS=Homo sapiens OX=9606 GN=ATP5F1C PE=1 SV=1	0	9.759	11	3	4	3	298	33	9.22	94	3	0	0	33673682	High	1
FALSE	High	Master Protein	G5E9D5	ElaC homolog 2 (E. coli), isoform CRA_a OS=Homo sapiens OX=9606 GN=ELAC2 PE=1 SV=1	0	9.706	6	4	4	4	807	90	8	31	4	0	0	8564553	High	1
FALSE	High	Master Protein	H0YFD6	Trifunctional enzyme subunit alpha, mitochondrial OS=Homo sapiens OX=9606 GN=HADHA PE=1 SV=2	0	9.646	6	3	3	3	792	86.3	9.1	29	3	0	0	17334674	High	1
FALSE	High	Master Protein	Q5VTL8	Pre-mRNA-splicing factor 38B OS=Homo sapiens OX=9606 GN=PRPF38B PE=1 SV=1	0	9.633	6	3	3	3	546	64.4	10.54	72	3	0	0	53559553	High	1
FALSE	High	Master Protein	P82914	28S ribosomal protein S15, mitochondrial OS=Homo sapiens OX=9606 GN=MRPS15 PE=1 SV=1	0	9.579	18	5	5	5	257	29.8	10.48	47	5	0	0	37236744	High	1
FALSE	High	Master Protein	P23381	Tryptophan--tRNA ligase, cytoplasmic OS=Homo sapiens OX=9606 GN=WARS1 PE=1 SV=2	0	9.516	7	2	2	2	471	53.1	6.23	65	2	0	0	22630280	High	1
FALSE	High	Master Protein	Q9NR12	PDZ and LIM domain protein 7 OS=Homo sapiens OX=9606 GN=PDLIM7 PE=1 SV=1	0	9.516	7	3	3	3	457	49.8	8.41	72	3	0	0	27777934	High	1
FALSE	High	Master Protein	Q14974	Importin subunit beta-1 OS=Homo sapiens OX=9606 GN=KPNB1 PE=1 SV=2	0	9.49	4	3	3	3	876	97.1	4.78	82	3	0	0		High	1
FALSE	High	Master Protein	F8W1S1	Keratin, type II cytoskeletal 74 OS=Homo sapiens OX=9606 GN=KRT74 PE=1 SV=1	0	9.488	4	3	6	1	543	59.4	7.44	61	3	0	0	16631085	High	1
FALSE	High	Master Protein	Q6DKI1	60S ribosomal protein L7-like 1 OS=Homo sapiens OX=9606 GN=RPL7L1 PE=1 SV=2	0	9.433	15	3	3	3	255	29.7	10.52	63	3	0	0	34528754	High	1
FALSE	High	Master Protein	P39656	Dolichyl-diphosphooligosaccharide--protein glycosyltransferase 48 kDa subunit OS=Homo sapiens OX=9606 GN=DDOST PE=1 SV=4	0	9.393	8	3	3	3	456	50.8	6.55	52	3	0	0	29777900	High	1
FALSE	High	Master Protein	Q9H0H5	Rac GTPase-activating protein 1 OS=Homo sapiens OX=9606 GN=RACGAP1 PE=1 SV=1	0	9.38	8	4	4	4	632	71	8.88	31	4	0	0		High	1
FALSE	High	Master Protein	Q9Y399	28S ribosomal protein S2, mitochondrial OS=Homo sapiens OX=9606 GN=MRPS2 PE=1 SV=1	0	9.326	10	3	3	3	296	33.2	9.26	69	3	0	0	54566546	High	1
FALSE	High	Master Protein	Q9Y5S9	RNA-binding protein 8A OS=Homo sapiens OX=9606 GN=RBM8A PE=1 SV=1	0	9.322	26	3	3	3	174	19.9	5.72	66	3	0	0	70344154	High	1	Acetyl [N-Term]
FALSE	High	Master Protein	P48651	Phosphatidylserine synthase 1 OS=Homo sapiens OX=9606 GN=PTDSS1 PE=1 SV=1	0	9.319	7	3	3	3	473	55.5	8.43	53	3	0	0	15465123	High	1
FALSE	High	Master Protein	Q9UDY4	DnaJ homolog subfamily B member 4 OS=Homo sapiens OX=9606 GN=DNAJB4 PE=1 SV=1	0	9.318	10	3	3	3	337	37.8	8.5	40	3	0	0	25606538	High	1
FALSE	High	Master Protein	A0A494C1S7	General transcription factor 3C polypeptide 3 OS=Homo sapiens OX=9606 GN=GTF3C3 PE=1 SV=1	0	9.3	6	3	3	3	631	71.4	4.73	45	3	0	0	86732448	High	1
FALSE	High	Master Protein	E9PH18	DnaJ homolog subfamily B member 6 OS=Homo sapiens OX=9606 GN=DNAJB6 PE=1 SV=1	0	9.296	13	2	3	2	211	23.8	8.95	78	2	0	0	32386874	High	1
FALSE	High	Master Protein	P13929	Beta-enolase OS=Homo sapiens OX=9606 GN=ENO3 PE=1 SV=5	0	9.263	8	2	2	1	434	47	7.71	108	2	0	0	30944126	High	1
FALSE	High	Master Protein	F6Y5H0	RNA-binding motif, single-stranded-interacting protein 1 OS=Homo sapiens OX=9606 GN=RBMS1 PE=1 SV=1	0	9.243	8	2	2	2	386	41.9	8.62	84	2	0	0	84936472	High	1
FALSE	High	Master Protein	P0DMU9	Cancer/testis antigen family 45 member A10 OS=Homo sapiens OX=9606 GN=CT45A10 PE=1 SV=1	0	9.212	23	2	2	2	189	21.1	9.55	69	2	0	0		High	1
FALSE	High	Master Protein	E7EMC7	Sequestosome-1 OS=Homo sapiens OX=9606 GN=SQSTM1 PE=1 SV=1	0	9.188	6	1	1	1	378	41	7.52	70	1	0	0	22796574	High	1
FALSE	High	Master Protein	P23528	Cofilin-1 OS=Homo sapiens OX=9606 GN=CFL1 PE=1 SV=3	0	9.171	17	2	2	1	166	18.5	8.09	48	2	0	0	26054094	High	1	Acetyl [N-Term]
FALSE	High	Master Protein	P02768	Albumin OS=Homo sapiens OX=9606 GN=ALB PE=1 SV=2	0	9.132	5	3	5	3	609	69.3	6.28	152	3	0	0	4562470208	High	1
FALSE	High	Master Protein	Q58A45	PAN2-PAN3 deadenylation complex subunit PAN3 OS=Homo sapiens OX=9606 GN=PAN3 PE=1 SV=3	0	9.087	4	3	3	3	887	95.6	8.57	98	3	0	0	15883229	High	1
FALSE	High	Master Protein	Q8NDT2	Putative RNA-binding protein 15B OS=Homo sapiens OX=9606 GN=RBM15B PE=1 SV=3	0	9.005	5	4	4	2	890	97.1	9.85	33	4	0	0	27140346	High	1
FALSE	High	Master Protein	Q6P6C2	RNA demethylase ALKBH5 OS=Homo sapiens OX=9606 GN=ALKBH5 PE=1 SV=2	0	8.98	10	3	3	3	394	44.2	9.09	101	3	0	0	20071476	High	1
FALSE	High	Master Protein	P63104	14-3-3 protein zeta/delta OS=Homo sapiens OX=9606 GN=YWHAZ PE=1 SV=1	0	8.917	12	3	3	1	245	27.7	4.79	88	3	0	0	28172860	High	1
FALSE	High	Master Protein	O00483	Cytochrome c oxidase subunit NDUFA4 OS=Homo sapiens OX=9606 GN=NDUFA4 PE=1 SV=1	0	8.91	27	2	2	2	81	9.4	9.38	51	2	0	0		High	1
FALSE	High	Master Protein	O60942	mRNA-capping enzyme OS=Homo sapiens OX=9606 GN=RNGTT PE=1 SV=1	0	8.798	5	2	2	2	597	68.5	8.13	55	2	0	0		High	1
FALSE	High	Master Protein	Q96LT9	RNA-binding region-containing protein 3 OS=Homo sapiens OX=9606 GN=RNPC3 PE=1 SV=1	0	8.787	8	3	3	3	517	58.5	7.72	37	3	0	0	15303893	High	1
FALSE	High	Master Protein	P31946	14-3-3 protein beta/alpha OS=Homo sapiens OX=9606 GN=YWHAB PE=1 SV=3	0	8.775	12	3	3	1	246	28.1	4.83	84	3	0	0		High	1
FALSE	High	Master Protein	Q71UI9	Histone H2A.V OS=Homo sapiens OX=9606 GN=H2AZ2 PE=1 SV=3	0	8.749	20	3	3	1	128	13.5	10.58	98	3	0	0	20858318	High	1
FALSE	High	Master Protein	Q9UER7	Death domain-associated protein 6 OS=Homo sapiens OX=9606 GN=DAXX PE=1 SV=2	0	8.745	5	2	2	2	740	81.3	4.87	63	2	0	0	121510488	High	1
FALSE	High	Master Protein	P48556	26S proteasome non-ATPase regulatory subunit 8 OS=Homo sapiens OX=9606 GN=PSMD8 PE=1 SV=2	0	8.741	11	2	2	2	350	39.6	9.7	41	2	0	0		High	1
FALSE	High	Master Protein	Q96CB9	5-methylcytosine rRNA methyltransferase NSUN4 OS=Homo sapiens OX=9606 GN=NSUN4 PE=1 SV=2	0	8.727	10	3	4	3	384	43.1	8.18	100	3	0	0		High	1
FALSE	High	Master Protein	O43681	ATPase GET3 OS=Homo sapiens OX=9606 GN=GET3 PE=1 SV=2	0	8.725	7	2	2	2	348	38.8	4.91	48	2	0	0	13859040	High	1
FALSE	High	Master Protein	Q15024	Exosome complex component RRP42 OS=Homo sapiens OX=9606 GN=EXOSC7 PE=1 SV=3	0	8.671	12	3	3	3	291	31.8	5.19	44	3	0	0	293220384	High	1	Acetyl [N-Term]
FALSE	High	Master Protein	H3BSS5	BTB/POZ domain-containing protein KCTD5 OS=Homo sapiens OX=9606 GN=KCTD5 PE=1 SV=1	0	8.624	10	2	2	2	246	27.1	8.43	76	2	0	0	24391592	High	1	Acetyl [N-Term]
FALSE	High	Master Protein	P31040	Succinate dehydrogenase [ubiquinone] flavoprotein subunit, mitochondrial OS=Homo sapiens OX=9606 GN=SDHA PE=1 SV=2	0	8.594	5	3	3	3	664	72.6	7.39	71	3	0	0	15036026	High	1
FALSE	High	Master Protein	Q99714	3-hydroxyacyl-CoA dehydrogenase type-2 OS=Homo sapiens OX=9606 GN=HSD17B10 PE=1 SV=3	0	8.589	19	3	3	3	261	26.9	7.78	69	3	0	0	32340806	High	1
FALSE	High	Master Protein	P82673	28S ribosomal protein S35, mitochondrial OS=Homo sapiens OX=9606 GN=MRPS35 PE=1 SV=1	0	8.584	17	4	4	4	323	36.8	8.24	48	4	0	0	120005674	High	1
FALSE	High	Master Protein	P10398	Serine/threonine-protein kinase A-Raf OS=Homo sapiens OX=9606 GN=ARAF PE=1 SV=2	0	8.579	4	2	2	2	606	67.5	9.01	83	2	0	0		High	1
FALSE	High	Master Protein	Q9NVH0	Exonuclease 3'-5' domain-containing protein 2 OS=Homo sapiens OX=9606 GN=EXD2 PE=1 SV=2	0	8.441	5	3	3	3	621	70.3	8.32	55	3	0	0		High	1
FALSE	High	Master Protein	Q8N163	Cell cycle and apoptosis regulator protein 2 OS=Homo sapiens OX=9606 GN=CCAR2 PE=1 SV=2	0	8.374	5	3	3	3	923	102.8	5.22	51	3	0	0	57083306	High	1
FALSE	High	Master Protein	Q9HD33	39S ribosomal protein L47, mitochondrial OS=Homo sapiens OX=9606 GN=MRPL47 PE=1 SV=2	0	8.357	12	3	3	3	250	29.4	10.37	75	3	0	0		High	1
FALSE	High	Master Protein	H0Y9X1	Translation machinery-associated protein 16 (Fragment) OS=Homo sapiens OX=9606 GN=TMA16 PE=1 SV=1	0	8.3	9	2	2	2	242	27.7	9.57	62	2	0	0	22250116	High	1
FALSE	High	Master Protein	O76094	Signal recognition particle subunit SRP72 OS=Homo sapiens OX=9606 GN=SRP72 PE=1 SV=3	0	8.296	3	2	2	2	671	74.6	9.26	41	2	0	0	10635558	High	1
FALSE	High	Master Protein	A0A5F9ZHM4	L-lactate dehydrogenase OS=Homo sapiens OX=9606 GN=LDHB PE=1 SV=1	0	8.273	13	4	4	4	341	37.4	6.25	50	4	0	0	12216137	High	1
FALSE	High	Master Protein	K7ELF1	39S ribosomal protein L4, mitochondrial (Fragment) OS=Homo sapiens OX=9606 GN=MRPL4 PE=1 SV=1	0	8.234	17	2	2	2	163	18	11.21	14	2	0	0	12914120	High	1
FALSE	High	Master Protein	P38935	DNA-binding protein SMUBP-2 OS=Homo sapiens OX=9606 GN=IGHMBP2 PE=1 SV=3	0	8.224	2	2	2	2	993	109.1	8.97	74	2	0	0		High	1	Acetyl [N-Term]
FALSE	High	Master Protein	O14965	Aurora kinase A OS=Homo sapiens OX=9606 GN=AURKA PE=1 SV=2	0	8.216	7	3	3	2	403	45.8	9.39	38	3	0	1	24147080	High	1
FALSE	High	Master Protein	Q7RTV0	PHD finger-like domain-containing protein 5A OS=Homo sapiens OX=9606 GN=PHF5A PE=1 SV=1	0	8.174	21	2	2	2	110	12.4	8.41	78	2	0	0	27567148	High	1
FALSE	High	Master Protein	D6RIC3	Nucleolar protein 16 OS=Homo sapiens OX=9606 GN=NOP16 PE=1 SV=1	0	8.161	26	3	4	3	150	17.2	10.33	106	3	0	0		High	1
FALSE	High	Master Protein	A0A0A0MQX8	Muscleblind-like protein 1 OS=Homo sapiens OX=9606 GN=MBNL1 PE=1 SV=1	0	8.16	11	3	4	3	400	43	8.82	74	3	0	0	4.99008e+07	High	1
FALSE	High	Master Protein	Q13610	Periodic tryptophan protein 1 homolog OS=Homo sapiens OX=9606 GN=PWP1 PE=1 SV=1	0	8.155	6	3	3	3	501	55.8	4.77	78	3	0	0		High	1
FALSE	High	Master Protein	Q96IX5	ATP synthase membrane subunit DAPIT, mitochondrial OS=Homo sapiens OX=9606 GN=ATP5MD PE=1 SV=1	0	8.146	43	2	2	2	58	6.5	9.76	101	2	0	0		High	1
FALSE	High	Master Protein	Q92979	Ribosomal RNA small subunit methyltransferase NEP1 OS=Homo sapiens OX=9606 GN=EMG1 PE=1 SV=4	0	8.129	19	4	4	4	244	26.7	9.17	53	4	0	0	24684724	High	1
FALSE	High	Master Protein	P01008	Antithrombin-III OS=Homo sapiens OX=9606 GN=SERPINC1 PE=1 SV=1	0	8.118	6	3	3	3	464	52.6	6.71	42	3	0	0	82782814	High	1
FALSE	High	Master Protein	P48047	ATP synthase subunit O, mitochondrial OS=Homo sapiens OX=9606 GN=ATP5PO PE=1 SV=1	0	8.105	17	3	3	3	213	23.3	9.96	38	3	0	0	17375662	High	1
FALSE	High	Master Protein	Q09028	Histone-binding protein RBBP4 OS=Homo sapiens OX=9606 GN=RBBP4 PE=1 SV=3	0	8.099	8	3	3	3	425	47.6	4.89	64	3	0	0	11977513	High	1	Acetyl [N-Term]
FALSE	High	Master Protein	B0QZK4	Heterochromatin protein 1-binding protein 3 (Fragment) OS=Homo sapiens OX=9606 GN=HP1BP3 PE=1 SV=1	0	8.073	12	2	2	2	253	28.5	9.88	54	2	0	0	47642332	High	1
FALSE	High	Master Protein	P04844	Dolichyl-diphosphooligosaccharide--protein glycosyltransferase subunit 2 OS=Homo sapiens OX=9606 GN=RPN2 PE=1 SV=3	0	8.065	4	2	2	2	631	69.2	5.69	75	2	0	0		High	1
FALSE	High	Master Protein	P52298	Nuclear cap-binding protein subunit 2 OS=Homo sapiens OX=9606 GN=NCBP2 PE=1 SV=1	0	8.039	17	3	3	3	156	18	8.21	96	3	0	0	176583916	High	1
FALSE	High	Master Protein	Q9NRG9	Aladin OS=Homo sapiens OX=9606 GN=AAAS PE=1 SV=1	0	8.025	8	3	3	3	546	59.5	7.5	79	3	0	0	20806226	High	1
FALSE	High	Master Protein	Q14137	Ribosome biogenesis protein BOP1 OS=Homo sapiens OX=9606 GN=BOP1 PE=1 SV=2	0	7.985	4	2	2	2	746	83.6	6.19	57	2	0	0		High	1
FALSE	High	Master Protein	E7EX73	Eukaryotic translation initiation factor 4 gamma 1 OS=Homo sapiens OX=9606 GN=EIF4G1 PE=1 SV=1	0	7.955	3	3	3	3	1436	158.5	5.21	47	3	0	0	25701928	High	1
FALSE	High	Master Protein	F8W895	G patch domain-containing protein 4 (Fragment) OS=Homo sapiens OX=9606 GN=GPATCH4 PE=1 SV=1	0	7.909	11	2	2	2	264	29.4	9.51	50	2	0	0		High	1
FALSE	High	Master Protein	Q86XZ4	Spermatogenesis-associated serine-rich protein 2 OS=Homo sapiens OX=9606 GN=SPATS2 PE=1 SV=1	0	7.89	5	2	2	2	545	59.5	8.9	78	2	0	0		High	1
FALSE	High	Master Protein	Q14331	Protein FRG1 OS=Homo sapiens OX=9606 GN=FRG1 PE=1 SV=1	0	7.882	11	2	2	2	258	29.2	9.01	58	2	0	0		High	1
FALSE	High	Master Protein	O14980	Exportin-1 OS=Homo sapiens OX=9606 GN=XPO1 PE=1 SV=1	0	7.824	3	3	3	3	1071	123.3	6.06	40	3	0	0	9192179	High	1
FALSE	High	Master Protein	Q70UQ0	Inhibitor of nuclear factor kappa-B kinase-interacting protein OS=Homo sapiens OX=9606 GN=IKBIP PE=1 SV=1	0	7.82	8	3	3	3	350	39.3	9.17	27	3	0	0	197552768	High	1
FALSE	High	Master Protein	P52756	RNA-binding protein 5 OS=Homo sapiens OX=9606 GN=RBM5 PE=1 SV=2	0	7.801	4	3	7	1	815	92.1	6.28	91	3	0	0		High	1
FALSE	High	Master Protein	Q14244	Ensconsin OS=Homo sapiens OX=9606 GN=MAP7 PE=1 SV=1	0	7.739	5	3	3	3	749	84	9.61	78	3	0	0		High	1
FALSE	High	Master Protein	P55081	Microfibrillar-associated protein 1 OS=Homo sapiens OX=9606 GN=MFAP1 PE=1 SV=2	0	7.735	6	2	2	2	439	51.9	4.98	37	2	0	0	18237664	High	1
FALSE	High	Master Protein	O94776	Metastasis-associated protein MTA2 OS=Homo sapiens OX=9606 GN=MTA2 PE=1 SV=1	0	7.664	5	3	3	3	668	75	9.66	39	3	0	0	10999060	High	1
FALSE	High	Master Protein	R4GMQ1	Lysine-specific histone demethylase OS=Homo sapiens OX=9606 GN=KDM1A PE=1 SV=2	0	7.635	3	2	2	2	858	93.5	6.51	35	2	0	0	11015057	High	1
FALSE	High	Master Protein	A1L020	RNA-binding protein MEX3A OS=Homo sapiens OX=9606 GN=MEX3A PE=1 SV=1	0	7.588	4	2	2	2	520	54.1	7.27	105	2	0	0		High	1
FALSE	High	Master Protein	A0A5H1ZRP6	Sorting nexin-27 (Fragment) OS=Homo sapiens OX=9606 GN=SNX27 PE=1 SV=1	0	7.556	6	2	2	2	394	45.6	5.99	62	2	0	0		High	1
FALSE	High	Master Protein	C9JAW5	HIG1 domain-containing protein OS=Homo sapiens OX=9606 PE=4 SV=1	0	7.533	22	1	1	1	83	8.8	9.7	69	1	0	0		High	1	Acetyl [N-Term]
FALSE	High	Master Protein	P49761	Dual specificity protein kinase CLK3 OS=Homo sapiens OX=9606 GN=CLK3 PE=1 SV=3	0	7.52	4	2	2	2	638	73.5	9.92	58	2	0	0	35014172	High	1
FALSE	High	Master Protein	H0YMD0	Annexin (Fragment) OS=Homo sapiens OX=9606 GN=ANXA2 PE=1 SV=1	0	7.493	14	3	3	3	227	25.3	5.97	46	3	0	0	35153920	High	1
FALSE	High	Master Protein	Q96F86	Enhancer of mRNA-decapping protein 3 OS=Homo sapiens OX=9606 GN=EDC3 PE=1 SV=1	0	7.491	9	3	3	3	508	56	7.11	38	3	0	0	19534506	High	1
FALSE	High	Master Protein	Q8WXF0	Serine/arginine-rich splicing factor 12 OS=Homo sapiens OX=9606 GN=SRSF12 PE=2 SV=1	0	7.461	12	3	3	1	261	30.5	11.69	58	3	0	0		High	1
FALSE	High	Master Protein	F5H5N1	NADH dehydrogenase [ubiquinone] iron-sulfur protein 7, mitochondrial OS=Homo sapiens OX=9606 GN=NDUFS7 PE=1 SV=1	0	7.437	8	1	1	1	182	19.8	9.5	98	1	0	0	18318268	High	1
FALSE	High	Master Protein	B7WP74	Pre-mRNA-splicing factor CWC22 homolog (Fragment) OS=Homo sapiens OX=9606 GN=CWC22 PE=1 SV=1	0	7.427	3	2	2	2	745	85.5	5.71	71	2	0	0		High	1
FALSE	High	Master Protein	O43251	RNA binding protein fox-1 homolog 2 OS=Homo sapiens OX=9606 GN=RBFOX2 PE=1 SV=3	0	7.402	13	3	3	3	390	41.3	7.27	56	3	0	0	11840099	High	1
FALSE	High	Master Protein	P57088	Transmembrane protein 33 OS=Homo sapiens OX=9606 GN=TMEM33 PE=1 SV=2	0	7.395	9	2	2	2	247	28	9.7	72	2	0	0	64832192	High	1
FALSE	High	Master Protein	P06576	ATP synthase subunit beta, mitochondrial OS=Homo sapiens OX=9606 GN=ATP5F1B PE=1 SV=3	0	7.389	5	2	2	2	529	56.5	5.4	59	2	0	0		High	1
FALSE	High	Master Protein	Q15696	U2 small nuclear ribonucleoprotein auxiliary factor 35 kDa subunit-related protein 2 OS=Homo sapiens OX=9606 GN=ZRSR2 PE=1 SV=2	0	7.369	7	3	3	3	482	58	9.72	31	3	0	0	556223	High	1
FALSE	High	Master Protein	Q9NVH1	DnaJ homolog subfamily C member 11 OS=Homo sapiens OX=9606 GN=DNAJC11 PE=1 SV=2	0	7.365	6	3	3	3	559	63.2	8.4	0	3	0	0	21308125	High	1
FALSE	High	Master Protein	Q9BX10	GTP-binding protein 2 OS=Homo sapiens OX=9606 GN=GTPBP2 PE=1 SV=1	0	7.351	7	3	3	3	602	65.7	8.05	54	3	0	0	13059731	High	1
FALSE	High	Master Protein	P62266	40S ribosomal protein S23 OS=Homo sapiens OX=9606 GN=RPS23 PE=1 SV=3	0	7.323	13	2	2	2	143	15.8	10.49	97	2	0	0	862514496	High	1
FALSE	High	Master Protein	Q8IXB1	DnaJ homolog subfamily C member 10 OS=Homo sapiens OX=9606 GN=DNAJC10 PE=1 SV=2	0	7.313	4	3	3	3	793	91	7.18	33	3	0	0		High	1
FALSE	High	Master Protein	A0A2U3TZL8	Kinesin-like protein OS=Homo sapiens OX=9606 GN=KIF23 PE=1 SV=1	0	7.296	3	2	2	2	810	92.6	7.96	74	2	0	0	17648408	High	1
FALSE	High	Master Protein	Q14318	Peptidyl-prolyl cis-trans isomerase FKBP8 OS=Homo sapiens OX=9606 GN=FKBP8 PE=1 SV=2	0	7.29	7	2	2	2	412	44.5	4.84	36	2	0	0		High	1
FALSE	High	Master Protein	Q6P2Q9	Pre-mRNA-processing-splicing factor 8 OS=Homo sapiens OX=9606 GN=PRPF8 PE=1 SV=2	0	7.254	1	3	3	3	2335	273.4	8.84	16	3	0	0		High	1
FALSE	High	Master Protein	Q5JVY0	E3 ubiquitin-protein ligase TRIM32 (Fragment) OS=Homo sapiens OX=9606 GN=TRIM32 PE=1 SV=8	0	7.199	8	1	1	1	172	19.2	8.03	83	1	0	0	12234198	High	1	Acetyl [N-Term]
FALSE	High	Master Protein	P82912	28S ribosomal protein S11, mitochondrial OS=Homo sapiens OX=9606 GN=MRPS11 PE=1 SV=2	0	7.143	23	2	2	2	194	20.6	10.81	79	2	0	0		High	1
FALSE	High	Master Protein	O14735	CDP-diacylglycerol--inositol 3-phosphatidyltransferase OS=Homo sapiens OX=9606 GN=CDIPT PE=1 SV=1	0	7.095	15	3	3	3	213	23.5	8.03	48	3	0	0	30633194	High	1
FALSE	High	Master Protein	Q8WYA6	Beta-catenin-like protein 1 OS=Homo sapiens OX=9606 GN=CTNNBL1 PE=1 SV=1	0	7.092	5	3	3	3	563	65.1	5.05	53	3	0	0		High	1
FALSE	High	Master Protein	Q15007	Pre-mRNA-splicing regulator WTAP OS=Homo sapiens OX=9606 GN=WTAP PE=1 SV=2	0	7.088	6	2	2	2	396	44.2	5.19	44	2	0	0	40090482	High	1
FALSE	High	Master Protein	P20618	Proteasome subunit beta type-1 OS=Homo sapiens OX=9606 GN=PSMB1 PE=1 SV=2	0	7.079	21	3	3	3	241	26.5	8.13	48	3	0	0	30028264	High	1
FALSE	High	Master Protein	P53396	ATP-citrate synthase OS=Homo sapiens OX=9606 GN=ACLY PE=1 SV=3	0	7.027	3	4	4	4	1101	120.8	7.33	31	4	0	0	515436754	High	1
FALSE	High	Master Protein	O15145	Actin-related protein 2/3 complex subunit 3 OS=Homo sapiens OX=9606 GN=ARPC3 PE=1 SV=3	0	7.02	10	2	2	2	178	20.5	8.59	67	2	0	0	60158314	High	1
FALSE	High	Master Protein	H0YDU8	Serine/threonine-protein phosphatase (Fragment) OS=Homo sapiens OX=9606 GN=PPP5C PE=1 SV=1	0	7.012	6	3	3	3	485	55.2	6.2	30	3	0	0	352367424	High	1
FALSE	High	Master Protein	Q13188	Serine/threonine-protein kinase 3 OS=Homo sapiens OX=9606 GN=STK3 PE=1 SV=2	0	6.988	8	3	3	3	491	56.3	5.24	53	3	0	0	200377456	High	1
FALSE	High	Master Protein	Q96GD4	Aurora kinase B OS=Homo sapiens OX=9606 GN=AURKB PE=1 SV=3	0	6.984	7	2	2	1	344	39.3	9.29	30	2	0	0		High	1
FALSE	High	Master Protein	P49755	Transmembrane emp24 domain-containing protein 10 OS=Homo sapiens OX=9606 GN=TMED10 PE=1 SV=2	0	6.967	9	2	2	2	219	25	7.44	105	2	0	0	32691392	High	1
FALSE	High	Master Protein	A0A024RAC6	Elongin-A OS=Homo sapiens OX=9606 GN=ELOA PE=1 SV=1	0	6.941	2	1	1	1	772	87.2	9.57	77	1	0	0		High	1
FALSE	High	Master Protein	Q8N1G2	Cap-specific mRNA (nucleoside-2'-O-)-methyltransferase 1 OS=Homo sapiens OX=9606 GN=CMTR1 PE=1 SV=1	0	6.829	4	4	4	4	835	95.3	7.05	0	4	0	0	9809222	High	1
FALSE	High	Master Protein	X6R4W8	BUB3-interacting and GLEBS motif-containing protein ZNF207 OS=Homo sapiens OX=9606 GN=ZNF207 PE=1 SV=1	0	6.785	5	2	2	2	497	52.6	8.47	59	2	0	0	76200072	High	1
FALSE	High	Master Protein	Q9H8V3	Protein ECT2 OS=Homo sapiens OX=9606 GN=ECT2 PE=1 SV=4	0	6.764	5	4	4	4	914	103.4	7.71	38	4	0	0	3.96181e+06	High	1
FALSE	High	Master Protein	P62312	U6 snRNA-associated Sm-like protein LSm6 OS=Homo sapiens OX=9606 GN=LSM6 PE=1 SV=1	0	6.756	24	2	2	2	80	9.1	9.58	30	2	0	0	99520770	High	1
FALSE	High	Master Protein	Q9Y6A4	Cilia- and flagella-associated protein 20 OS=Homo sapiens OX=9606 GN=CFAP20 PE=1 SV=1	0	6.755	10	2	3	2	193	22.8	9.76	102	2	0	0	118166426	High	1
FALSE	High	Master Protein	Q12899	Tripartite motif-containing protein 26 OS=Homo sapiens OX=9606 GN=TRIM26 PE=1 SV=1	0	6.679	5	2	3	2	539	62.1	5.03	52	2	0	0	8584677	High	1
FALSE	High	Master Protein	Q9NRX1	RNA-binding protein PNO1 OS=Homo sapiens OX=9606 GN=PNO1 PE=1 SV=1	0	6.671	15	3	3	3	252	27.9	9.73	50	3	0	0	14159764	High	1	Acetyl [N-Term]
FALSE	High	Master Protein	Q5T749	Keratinocyte proline-rich protein OS=Homo sapiens OX=9606 GN=KPRP PE=1 SV=1	0	6.648	8	3	3	3	579	64.1	8.27	38	3	0	0	21487782	High	1
FALSE	High	Master Protein	P41250	Glycine--tRNA ligase OS=Homo sapiens OX=9606 GN=GARS1 PE=1 SV=3	0	6.638	3	2	2	2	739	83.1	7.03	58	2	0	0		High	1
FALSE	High	Master Protein	B4DSN5	Tyrosine-protein phosphatase non-receptor type OS=Homo sapiens OX=9606 GN=PTPN1 PE=1 SV=1	0	6.638	6	2	2	2	362	41.2	5.97	50	2	0	0		High	1
FALSE	High	Master Protein	O75643	U5 small nuclear ribonucleoprotein 200 kDa helicase OS=Homo sapiens OX=9606 GN=SNRNP200 PE=1 SV=2	0	6.63	1	1	1	1	2136	244.4	6.06	84	1	0	0		High	1
FALSE	High	Master Protein	Q16543	Hsp90 co-chaperone Cdc37 OS=Homo sapiens OX=9606 GN=CDC37 PE=1 SV=1	0	6.615	7	2	2	2	378	44.4	5.25	58	2	0	0	18410002	High	1
FALSE	High	Master Protein	P50750	Cyclin-dependent kinase 9 OS=Homo sapiens OX=9606 GN=CDK9 PE=1 SV=3	0	6.599	6	2	2	2	372	42.8	8.79	90	2	0	0	5.40627e+06	High	1
FALSE	High	Master Protein	A0A494C108	Protein KRI1 homolog OS=Homo sapiens OX=9606 GN=KRI1 PE=1 SV=1	0	6.595	5	3	3	3	709	83.2	5.17	48	3	0	0		High	1
FALSE	High	Master Protein	Q04837	Single-stranded DNA-binding protein, mitochondrial OS=Homo sapiens OX=9606 GN=SSBP1 PE=1 SV=1	0	6.591	10	1	1	1	148	17.2	9.6	77	1	0	0	36696496	High	1
FALSE	High	Master Protein	J3KQ48	Peptidyl-tRNA hydrolase 2, mitochondrial OS=Homo sapiens OX=9606 GN=PTRH2 PE=1 SV=1	0	6.532	8	1	1	1	180	19.3	8.73	56	1	0	0	16142504	High	1
FALSE	High	Master Protein	Q8TAV0	Protein FAM76A OS=Homo sapiens OX=9606 GN=FAM76A PE=2 SV=1	0	6.531	5	1	1	1	307	35	9.19	50	1	0	0	20642036	High	1
FALSE	High	Master Protein	P78527	DNA-dependent protein kinase catalytic subunit OS=Homo sapiens OX=9606 GN=PRKDC PE=1 SV=3	0	6.52	1	3	3	3	4128	468.8	7.12	24	3	0	0	4.87159e+06	High	1
FALSE	High	Master Protein	Q96D46	60S ribosomal export protein NMD3 OS=Homo sapiens OX=9606 GN=NMD3 PE=1 SV=1	0	6.52	8	3	3	3	503	57.6	7.14	14	3	0	0		High	1
FALSE	High	Master Protein	J3KRV4	Dual-specificity mitogen-activated protein kinase kinase 3 (Fragment) OS=Homo sapiens OX=9606 GN=MAP2K3 PE=1 SV=1	0	6.479	21	2	2	2	136	15	6.49	73	2	0	0		High	1
FALSE	High	Master Protein	Q9NWB6	Arginine and glutamate-rich protein 1 OS=Homo sapiens OX=9606 GN=ARGLU1 PE=1 SV=1	0	6.445	8	3	3	3	273	33.2	10.35	22	3	0	0	7.09521e+07	High	1
FALSE	High	Master Protein	P25786	Proteasome subunit alpha type-1 OS=Homo sapiens OX=9606 GN=PSMA1 PE=1 SV=1	0	6.443	12	3	4	3	263	29.5	6.61	31	3	0	0	68919034	High	1
FALSE	High	Master Protein	A0A0A0MT59	Mortality factor 4-like protein 2 OS=Homo sapiens OX=9606 GN=MORF4L2 PE=1 SV=1	0	6.437	9	2	2	2	237	26.7	9.45	49	2	0	0		High	1
FALSE	High	Master Protein	P78549	Endonuclease III-like protein 1 OS=Homo sapiens OX=9606 GN=NTHL1 PE=1 SV=2	0	6.428	8	2	2	2	312	34.4	9.67	63	2	0	0	8558658	High	1
FALSE	High	Master Protein	P05386	60S acidic ribosomal protein P1 OS=Homo sapiens OX=9606 GN=RPLP1 PE=1 SV=1	0	6.419	14	1	1	1	114	11.5	4.32	58	1	0	0		High	1
FALSE	High	Master Protein	Q969S3	Zinc finger protein 622 OS=Homo sapiens OX=9606 GN=ZNF622 PE=1 SV=1	0	6.417	6	2	2	2	477	54.2	6.15	32	2	0	0		High	1
FALSE	High	Master Protein	A0A087WXK8	Chromosome 20 open reading frame 129 OS=Homo sapiens OX=9606 GN=FAM83D PE=1 SV=1	0	6.408	4	2	2	2	615	67.6	6.95	31	2	0	0		High	1
FALSE	High	Master Protein	O14828	Secretory carrier-associated membrane protein 3 OS=Homo sapiens OX=9606 GN=SCAMP3 PE=1 SV=3	0	6.406	5	1	1	1	347	38.3	7.64	90	1	0	0		High	1
FALSE	High	Master Protein	Q9UKN8	General transcription factor 3C polypeptide 4 OS=Homo sapiens OX=9606 GN=GTF3C4 PE=1 SV=2	0	6.404	2	2	2	2	822	91.9	6.65	48	2	0	0		High	1
FALSE	High	Master Protein	H3BQI4	Myc-associated zinc finger protein (Fragment) OS=Homo sapiens OX=9606 GN=MAZ PE=1 SV=1	0	6.399	11	2	2	1	196	20.7	8.09	24	2	0	0	25583532	High	1
FALSE	High	Master Protein	O95373	Importin-7 OS=Homo sapiens OX=9606 GN=IPO7 PE=1 SV=1	0	6.347	2	2	2	2	1038	119.4	4.82	56	2	0	0	16490176	High	1
FALSE	High	Master Protein	Q9UPN9	E3 ubiquitin-protein ligase TRIM33 OS=Homo sapiens OX=9606 GN=TRIM33 PE=1 SV=3	0	6.34	2	2	2	2	1127	122.5	6.67	85	2	0	0		High	1
FALSE	High	Master Protein	P09234	U1 small nuclear ribonucleoprotein C OS=Homo sapiens OX=9606 GN=SNRPC PE=1 SV=1	0	6.319	8	1	1	1	159	17.4	9.67	63	1	0	0	25374398	High	1
FALSE	High	Master Protein	A0A087WUD3	Oligosaccharyltransferase complex subunit OS=Homo sapiens OX=9606 GN=OSTC PE=1 SV=1	0	6.308	14	1	1	1	83	9.4	7.43	46	1	0	0	28151840	High	1
FALSE	High	Master Protein	K7EK43	Tubulin beta-6 chain (Fragment) OS=Homo sapiens OX=9606 GN=TUBB6 PE=1 SV=1	0	6.299	45	1	1	1	31	3.4	4.46	57	1	0	0	100120448	High	1	Acetyl [N-Term]
FALSE	High	Master Protein	D6RGZ2	THO complex subunit 3 OS=Homo sapiens OX=9606 GN=THOC3 PE=1 SV=1	0	6.296	18	2	2	2	105	11.1	10.15	69	2	0	0	17192110	High	1
FALSE	High	Master Protein	Q8IUF8	Ribosomal oxygenase 2 OS=Homo sapiens OX=9606 GN=RIOX2 PE=1 SV=1	0	6.206	5	2	2	2	465	52.8	6.7	35	2	0	0	9432779	High	1
FALSE	High	Master Protein	Q16822	Phosphoenolpyruvate carboxykinase [GTP], mitochondrial OS=Homo sapiens OX=9606 GN=PCK2 PE=1 SV=4	0	6.199	4	2	2	2	640	70.7	7.62	41	2	0	0		High	1
FALSE	High	Master Protein	Q5TDG9	DnaJ (Hsp40) homolog, subfamily C, member 16, isoform CRA_a OS=Homo sapiens OX=9606 GN=DNAJC16 PE=1 SV=1	0	6.166	4	2	2	2	595	69.3	7.15	0	2	0	0		High	1
FALSE	High	Master Protein	O43824	Putative GTP-binding protein 6 OS=Homo sapiens OX=9606 GN=GTPBP6 PE=2 SV=4	0	6.144	7	3	4	3	516	56.9	9.42	42	3	0	0		High	1
FALSE	High	Master Protein	Q8N8D1	Programmed cell death protein 7 OS=Homo sapiens OX=9606 GN=PDCD7 PE=1 SV=1	0	6.127	5	2	2	2	485	54.7	9.95	35	2	0	0		High	1
FALSE	High	Master Protein	Q9H6T3	RNA polymerase II-associated protein 3 OS=Homo sapiens OX=9606 GN=RPAP3 PE=1 SV=2	0	6.109	3	1	1	1	665	75.7	6.84	93	1	0	0		High	1
FALSE	High	Master Protein	P31153	S-adenosylmethionine synthase isoform type-2 OS=Homo sapiens OX=9606 GN=MAT2A PE=1 SV=1	0	6.095	6	2	2	2	395	43.6	6.48	57	2	0	0		High	1
FALSE	High	Master Protein	Q02413	Desmoglein-1 OS=Homo sapiens OX=9606 GN=DSG1 PE=1 SV=2	0	6.086	3	2	2	2	1049	113.7	5.03	49	2	0	0		High	1
FALSE	High	Master Protein	P22061	Protein-L-isoaspartate(D-aspartate) O-methyltransferase OS=Homo sapiens OX=9606 GN=PCMT1 PE=1 SV=4	0	6.072	7	1	1	1	227	24.6	7.21	74	1	0	0	26642626	High	1
FALSE	High	Master Protein	A0A087X1A9	Vesicle-trafficking protein SEC22b (Fragment) OS=Homo sapiens OX=9606 GN=SEC22B PE=1 SV=1	0	6.051	18	1	1	1	79	8.8	5.19	86	1	0	0		High	1
FALSE	High	Master Protein	O14556	Glyceraldehyde-3-phosphate dehydrogenase, testis-specific OS=Homo sapiens OX=9606 GN=GAPDHS PE=1 SV=2	0	6.05	4	2	3	1	408	44.5	8.19	117	2	0	0	132243664	High	1
FALSE	High	Master Protein	Q8IU60	m7GpppN-mRNA hydrolase OS=Homo sapiens OX=9606 GN=DCP2 PE=1 SV=3	0	6.039	6	3	3	3	420	48.4	8	49	3	0	0		High	1
FALSE	High	Master Protein	Q9BQG0	Myb-binding protein 1A OS=Homo sapiens OX=9606 GN=MYBBP1A PE=1 SV=2	0	6.006	2	3	3	3	1328	148.8	9.28	40	3	0	0	29168659	High	1
FALSE	High	Master Protein	P27824	Calnexin OS=Homo sapiens OX=9606 GN=CANX PE=1 SV=2	0	5.982	3	1	1	1	592	67.5	4.6	52	1	0	0		High	1
FALSE	High	Master Protein	Q9NTZ6	RNA-binding protein 12 OS=Homo sapiens OX=9606 GN=RBM12 PE=1 SV=1	0	5.977	3	2	2	2	932	97.3	8.63	30	2	0	0	11938043	High	1
FALSE	High	Master Protein	Q9P015	39S ribosomal protein L15, mitochondrial OS=Homo sapiens OX=9606 GN=MRPL15 PE=1 SV=1	0	5.957	7	2	2	2	296	33.4	10.01	63	2	0	0		High	1
FALSE	High	Master Protein	P22102	Trifunctional purine biosynthetic protein adenosine-3 OS=Homo sapiens OX=9606 GN=GART PE=1 SV=1	0	5.942	2	2	2	2	1010	107.7	6.7	46	2	0	0		High	1
FALSE	High	Master Protein	P08559	Pyruvate dehydrogenase E1 component subunit alpha, somatic form, mitochondrial OS=Homo sapiens OX=9606 GN=PDHA1 PE=1 SV=3	0	5.893	5	2	2	2	390	43.3	8.06	45	2	0	0	21053194	High	1
FALSE	High	Master Protein	A0A087WV05	Uncharacterized protein OS=Homo sapiens OX=9606 PE=4 SV=1	0	5.889	34	2	2	2	110	12.7	6.02	36	2	0	0		High	1
FALSE	High	Master Protein	Q9HAN9	Nicotinamide/nicotinic acid mononucleotide adenylyltransferase 1 OS=Homo sapiens OX=9606 GN=NMNAT1 PE=1 SV=1	0	5.863	14	3	3	3	279	31.9	8.87	20	3	0	0	26660648	High	1
FALSE	High	Master Protein	P98179	RNA-binding protein 3 OS=Homo sapiens OX=9606 GN=RBM3 PE=1 SV=1	0	5.851	11	1	1	1	157	17.2	8.91	46	1	0	0		High	1
FALSE	High	Master Protein	O60783	28S ribosomal protein S14, mitochondrial OS=Homo sapiens OX=9606 GN=MRPS14 PE=1 SV=1	0	5.846	12	1	1	1	128	15.1	11.41	64	1	0	0	23618314	High	1
FALSE	High	Master Protein	C9JA28	Translocon-associated protein subunit gamma OS=Homo sapiens OX=9606 GN=SSR3 PE=1 SV=1	0	5.837	8	1	1	1	174	20.1	9.44	73	1	0	0		High	1
FALSE	High	Master Protein	Q5D862	Filaggrin-2 OS=Homo sapiens OX=9606 GN=FLG2 PE=1 SV=1	0	5.836	1	2	2	2	2391	247.9	8.31	76	2	0	0	11826073	High	1
FALSE	High	Master Protein	Q75N03	E3 ubiquitin-protein ligase Hakai OS=Homo sapiens OX=9606 GN=CBLL1 PE=1 SV=1	0	5.828	4	1	1	1	491	54.5	8.29	36	1	0	0	23870234	High	1
FALSE	High	Master Protein	P07948	Tyrosine-protein kinase Lyn OS=Homo sapiens OX=9606 GN=LYN PE=1 SV=3	0	5.823	5	3	3	3	512	58.5	7.11	41	3	0	0	40673428	High	1
FALSE	High	Master Protein	Q86SE5	RNA-binding Raly-like protein OS=Homo sapiens OX=9606 GN=RALYL PE=1 SV=2	0	5.803	7	2	2	1	291	32.3	7.93	103	2	0	0	138719616	High	1
FALSE	High	Master Protein	P08754	Guanine nucleotide-binding protein G(i) subunit alpha OS=Homo sapiens OX=9606 GN=GNAI3 PE=1 SV=3	0	5.757	7	2	2	2	354	40.5	5.69	40	2	0	0	24925104	High	1
FALSE	High	Master Protein	H0Y5X7	CCR4-NOT transcription complex subunit 3 (Fragment) OS=Homo sapiens OX=9606 GN=CNOT3 PE=1 SV=1	0	5.747	10	2	2	2	288	31.3	6.68	29	2	0	0	9476108	High	1
FALSE	High	Master Protein	Q10570	Cleavage and polyadenylation specificity factor subunit 1 OS=Homo sapiens OX=9606 GN=CPSF1 PE=1 SV=2	0	5.68	1	1	1	1	1443	160.8	6.4	122	1	0	0		High	1
FALSE	High	Master Protein	H0YJH0	Protein salvador homolog 1 (Fragment) OS=Homo sapiens OX=9606 GN=SAV1 PE=1 SV=1	0	5.625	6	2	2	2	312	36.6	7.58	27	2	0	0		High	1
FALSE	High	Master Protein	Q86U38	Nucleolar protein 9 OS=Homo sapiens OX=9606 GN=NOP9 PE=1 SV=1	0	5.571	2	1	1	1	636	69.4	7.28	80	1	0	0		High	1
FALSE	High	Master Protein	E7EW18	DNA polymerase beta (Fragment) OS=Homo sapiens OX=9606 GN=POLB PE=1 SV=1	0	5.524	12	3	3	3	280	31.3	9.16	32	3	0	0		High	1
FALSE	High	Master Protein	A0A0C4DGQ8	Dehydrogenase/reductase SDR family member 7B OS=Homo sapiens OX=9606 GN=DHRS7B PE=1 SV=1	0	5.497	5	1	1	1	310	33.5	9.29	0	1	0	0		High	1
FALSE	High	Master Protein	C9JZB0	Inositol polyphosphate 5-phosphatase K (Fragment) OS=Homo sapiens OX=9606 GN=INPP5K PE=1 SV=1	0	5.484	8	2	2	2	229	26.7	8.31	42	2	0	0	12291066	High	1
FALSE	High	Master Protein	O94905	Erlin-2 OS=Homo sapiens OX=9606 GN=ERLIN2 PE=1 SV=1	0	5.473	8	2	2	2	339	37.8	5.62	47	2	0	0	44042536	High	1
FALSE	High	Master Protein	Q15434	RNA-binding motif, single-stranded-interacting protein 2 OS=Homo sapiens OX=9606 GN=RBMS2 PE=1 SV=1	0	5.472	6	2	2	2	407	43.9	9.07	41	2	0	0		High	1
FALSE	High	Master Protein	J3KQN4	60S ribosomal protein L36a OS=Homo sapiens OX=9606 GN=RPL36A PE=1 SV=1	0	5.447	13	2	2	2	142	16.4	10.43	53	2	0	0	1029853124	High	1
FALSE	High	Master Protein	Q8IV48	3'-5' exoribonuclease 1 OS=Homo sapiens OX=9606 GN=ERI1 PE=1 SV=3	0	5.425	4	1	1	1	349	40	6.7	86	1	0	0		High	1
FALSE	High	Master Protein	P51153	Ras-related protein Rab-13 OS=Homo sapiens OX=9606 GN=RAB13 PE=1 SV=1	0	5.423	12	2	2	2	203	22.8	9.19	57	2	0	0		High	1
FALSE	High	Master Protein	Q9H7H0	Methyltransferase-like protein 17, mitochondrial OS=Homo sapiens OX=9606 GN=METTL17 PE=1 SV=1	0	5.382	3	1	1	1	456	50.7	9.33	48	1	0	0		High	1
FALSE	High	Master Protein	Q9H967	WD repeat-containing protein 76 OS=Homo sapiens OX=9606 GN=WDR76 PE=1 SV=2	0	5.38	2	1	1	1	626	69.7	9.25	49	1	0	0		High	1
FALSE	High	Master Protein	P28070	Proteasome subunit beta type-4 OS=Homo sapiens OX=9606 GN=PSMB4 PE=1 SV=4	0	5.353	8	1	1	1	264	29.2	5.97	23	1	0	0		High	1
FALSE	High	Master Protein	O00505	Importin subunit alpha-4 OS=Homo sapiens OX=9606 GN=KPNA3 PE=1 SV=2	0	5.35	6	3	3	2	521	57.8	4.94	52	3	0	0	20992990	High	1
FALSE	High	Master Protein	Q9Y5X1	Sorting nexin-9 OS=Homo sapiens OX=9606 GN=SNX9 PE=1 SV=1	0	5.336	6	3	3	3	595	66.6	5.58	17	3	0	0	100099232	High	1
FALSE	High	Master Protein	V9GZ56	U6 snRNA-associated Sm-like protein LSm4 (Fragment) OS=Homo sapiens OX=9606 GN=LSM4 PE=1 SV=1	0	5.318	7	2	2	2	238	25.7	10.15	39	2	0	0	49781712	High	1
FALSE	High	Master Protein	Q9BZK7	F-box-like/WD repeat-containing protein TBL1XR1 OS=Homo sapiens OX=9606 GN=TBL1XR1 PE=1 SV=1	0	5.315	7	3	3	3	514	55.6	5.55	19	3	0	0	33753480	High	1
FALSE	High	Master Protein	Q96T21	Selenocysteine insertion sequence-binding protein 2 OS=Homo sapiens OX=9606 GN=SECISBP2 PE=1 SV=2	0	5.307	4	2	2	2	854	95.4	8.12	23	2	0	0		High	1
FALSE	High	Master Protein	O15269	Serine palmitoyltransferase 1 OS=Homo sapiens OX=9606 GN=SPTLC1 PE=1 SV=1	0	5.274	7	2	2	2	473	52.7	6.01	49	2	0	0		High	1
FALSE	High	Master Protein	Q96P63	Serpin B12 OS=Homo sapiens OX=9606 GN=SERPINB12 PE=1 SV=1	0	5.259	6	2	2	2	405	46.2	5.53	46	2	0	0	2462131200	High	1
FALSE	High	Master Protein	M0R0C3	Mitochondrial import inner membrane translocase subunit TIM50 (Fragment) OS=Homo sapiens OX=9606 GN=TIMM50 PE=1 SV=1	0	5.212	16	1	1	1	104	12	7.25	34	1	0	0	13358790	High	1
FALSE	High	Master Protein	H0YFG2	Peptidyl-prolyl cis-trans isomerase FKBP4 (Fragment) OS=Homo sapiens OX=9606 GN=FKBP4 PE=1 SV=1	0	5.175	19	2	2	2	84	9.6	9.72	43	2	0	0	84413800	High	1
FALSE	High	Master Protein	Q9H8H2	Probable ATP-dependent RNA helicase DDX31 OS=Homo sapiens OX=9606 GN=DDX31 PE=1 SV=2	0	5.171	3	2	2	2	851	94	9.99	62	2	0	0		High	1
FALSE	High	Master Protein	B4DDK6	Putative mitochondrial import inner membrane translocase subunit Tim23B OS=Homo sapiens OX=9606 GN=TIMM23B PE=2 SV=1	0	5.159	12	1	1	1	140	14.6	4.48	56	1	0	0		High	1
FALSE	High	Master Protein	P28066	Proteasome subunit alpha type-5 OS=Homo sapiens OX=9606 GN=PSMA5 PE=1 SV=3	0	5.158	8	1	1	1	241	26.4	4.79	27	1	0	0		High	1
FALSE	High	Master Protein	E9PLN8	VKc domain-containing protein (Fragment) OS=Homo sapiens OX=9606 PE=4 SV=1	0	5.151	8	1	1	1	166	17.9	8.62	59	1	0	0		High	1
FALSE	High	Master Protein	A0AV96	RNA-binding protein 47 OS=Homo sapiens OX=9606 GN=RBM47 PE=1 SV=2	0	5.14	5	2	2	2	593	64.1	7.68	25	2	0	0		High	1
FALSE	High	Master Protein	K7EPT8	Glial fibrillary acidic protein (Fragment) OS=Homo sapiens OX=9606 GN=GFAP PE=1 SV=2	0	5.133	15	1	1	1	75	8.4	9.86	67	1	0	0	134142288	High	1
FALSE	High	Master Protein	Q15650	Activating signal cointegrator 1 OS=Homo sapiens OX=9606 GN=TRIP4 PE=1 SV=4	0	5.12	3	2	2	2	581	66.1	7.85	33	2	0	0	9283712	High	1
FALSE	High	Master Protein	Q6P2E9	Enhancer of mRNA-decapping protein 4 OS=Homo sapiens OX=9606 GN=EDC4 PE=1 SV=1	0	5.118	2	2	2	2	1401	151.6	5.86	51	2	0	0		High	1	Acetyl [N-Term]
FALSE	High	Master Protein	Q96I63	ATP-dependent zinc metalloprotease YME1L1 OS=Homo sapiens OX=9606 GN=YME1L1 PE=1 SV=1	0	5.116	2	1	2	1	740	82.6	8.88	73	1	0	0		High	1
FALSE	High	Master Protein	P84243	Histone H3.3 OS=Homo sapiens OX=9606 GN=H3-3A PE=1 SV=2	0	5.082	13	2	2	2	136	15.3	11.27	59	2	0	0	577990182	High	1
FALSE	High	Master Protein	P08240	Signal recognition particle receptor subunit alpha OS=Homo sapiens OX=9606 GN=SRPRA PE=1 SV=2	0	5.078	4	2	2	2	638	69.8	8.95	0	2	0	0		High	1
FALSE	High	Master Protein	D6RFI0	Sideroflexin-1 (Fragment) OS=Homo sapiens OX=9606 GN=SFXN1 PE=1 SV=8	0	5.062	12	2	2	2	193	21.4	8.02	46	2	0	0		High	1
FALSE	High	Master Protein	Q7KZF4	Staphylococcal nuclease domain-containing protein 1 OS=Homo sapiens OX=9606 GN=SND1 PE=1 SV=1	0	5.047	3	2	2	2	910	101.9	7.17	21	2	0	0		High	1
FALSE	High	Master Protein	Q5F1R6	DnaJ homolog subfamily C member 21 OS=Homo sapiens OX=9606 GN=DNAJC21 PE=1 SV=2	0	5.042	2	1	1	1	531	62	5.47	60	1	0	0		High	1
FALSE	High	Master Protein	A0A1W2PP04	RNA-binding motif protein, X-linked 2 OS=Homo sapiens OX=9606 GN=RBMX2 PE=1 SV=1	0	5.024	8	2	2	2	276	31.5	9.41	48	2	0	0	17324332	High	1
FALSE	High	Master Protein	A0A087X2I1	26S proteasome regulatory subunit 10B OS=Homo sapiens OX=9606 GN=PSMC6 PE=1 SV=1	0	5.012	6	2	2	2	403	45.8	7.78	29	2	0	0	19929330	High	1
FALSE	High	Master Protein	A0A0A0MTI1	Delta(24)-sterol reductase OS=Homo sapiens OX=9606 GN=DHCR24 PE=1 SV=1	0	4.967	2	1	1	1	528	61.4	8.13	51	1	0	0		High	1
FALSE	High	Master Protein	Q15050	Ribosome biogenesis regulatory protein homolog OS=Homo sapiens OX=9606 GN=RRS1 PE=1 SV=2	0	4.875	7	2	2	2	365	41.2	10.7	53	2	0	0		High	1
FALSE	High	Master Protein	H0Y8C3	Mitochondrial carrier homolog 1 (Fragment) OS=Homo sapiens OX=9606 GN=MTCH1 PE=1 SV=1	0	4.841	5	2	3	2	394	43.1	9.16	114	2	0	0	1.01465e+07	High	1
FALSE	High	Master Protein	Q9UKA9	Polypyrimidine tract-binding protein 2 OS=Homo sapiens OX=9606 GN=PTBP2 PE=1 SV=1	0	4.834	2	1	4	1	531	57.5	8.66	129	1	0	0	1345257488	High	1
FALSE	High	Master Protein	P05412	Transcription factor AP-1 OS=Homo sapiens OX=9606 GN=JUN PE=1 SV=2	0	4.808	5	1	1	1	331	35.7	8.76	80	1	0	0		High	1
FALSE	High	Master Protein	S4R369	39S ribosomal protein L37, mitochondrial OS=Homo sapiens OX=9606 GN=MRPL37 PE=1 SV=1	0	4.795	5	2	2	2	483	54.9	9.42	37	2	0	0	9521787	High	1
FALSE	High	Master Protein	A0A0B4J259	Lysozyme OS=Homo sapiens OX=9606 GN=LYZ PE=1 SV=1	0	4.742	9	1	1	1	137	15.3	8.69	43	1	0	0	21850022	High	1
FALSE	High	Master Protein	Q96BP3	Peptidylprolyl isomerase domain and WD repeat-containing protein 1 OS=Homo sapiens OX=9606 GN=PPWD1 PE=1 SV=1	0	4.724	3	2	2	2	646	73.5	7.15	46	2	0	0	6027374	High	1
FALSE	High	Master Protein	Q9UHB9	Signal recognition particle subunit SRP68 OS=Homo sapiens OX=9606 GN=SRP68 PE=1 SV=2	0	4.703	4	2	2	2	627	70.7	8.56	39	2	0	0	9592592	High	1
FALSE	High	Master Protein	E9PMI6	Methylosome subunit pICln OS=Homo sapiens OX=9606 GN=CLNS1A PE=1 SV=1	0	4.678	8	1	1	1	167	18.2	4.41	73	1	0	0		High	1
FALSE	High	Master Protein	Q6DD87	Zinc finger protein 787 OS=Homo sapiens OX=9606 GN=ZNF787 PE=1 SV=4	0	4.677	4	1	2	1	382	40.4	7.96	117	1	0	0		High	1
FALSE	High	Master Protein	K7EMM8	Putative oxidoreductase GLYR1 (Fragment) OS=Homo sapiens OX=9606 GN=GLYR1 PE=1 SV=2	0	4.663	5	2	2	2	524	57.3	9.23	31	2	0	0		High	1
FALSE	High	Master Protein	Q9NVV4	Poly(A) RNA polymerase, mitochondrial OS=Homo sapiens OX=9606 GN=MTPAP PE=1 SV=1	0	4.657	3	2	2	2	582	66.1	9.04	24	2	0	0	39202141	High	1
FALSE	High	Master Protein	H0YKD8	60S ribosomal protein L28 OS=Homo sapiens OX=9606 GN=RPL28 PE=1 SV=1	0	4.644	9	2	3	2	170	19.1	11.46	47	2	0	0	709188960	High	1
FALSE	High	Master Protein	F5GXY2	L-lactate dehydrogenase A chain (Fragment) OS=Homo sapiens OX=9606 GN=LDHA PE=1 SV=8	0	4.644	17	3	3	3	156	17.2	8.72	32	3	0	0	10026666	High	1
FALSE	High	Master Protein	P49757	Protein numb homolog OS=Homo sapiens OX=9606 GN=NUMB PE=1 SV=2	0	4.636	5	2	3	2	651	70.8	8.51	57	2	0	0	21459939	High	1
FALSE	High	Master Protein	Q8IY81	pre-rRNA 2'-O-ribose RNA methyltransferase FTSJ3 OS=Homo sapiens OX=9606 GN=FTSJ3 PE=1 SV=2	0	4.574	7	3	3	3	847	96.5	8.4	16	3	0	0		High	1
FALSE	High	Master Protein	Q5T8R3	Monocarboxylate transporter 1 (Fragment) OS=Homo sapiens OX=9606 GN=SLC16A1 PE=1 SV=1	0	4.57	6	2	2	2	296	31.7	9.44	44	2	0	0	22001948	High	1
FALSE	High	Master Protein	Q9UBC1	NF-kappa-B inhibitor-like protein 1 OS=Homo sapiens OX=9606 GN=NFKBIL1 PE=1 SV=1	0	4.526	6	2	2	2	381	43.2	7.3	33	2	0	0	31291919	High	1
FALSE	High	Master Protein	Q8TDD1	ATP-dependent RNA helicase DDX54 OS=Homo sapiens OX=9606 GN=DDX54 PE=1 SV=2	0	4.485	3	3	3	3	881	98.5	10.02	21	3	0	0	14433203	High	1
FALSE	High	Master Protein	Q9BRD0	BUD13 homolog OS=Homo sapiens OX=9606 GN=BUD13 PE=1 SV=1	0	4.477	2	1	1	1	619	70.5	9.86	45	1	0	0	17801272	High	1
FALSE	High	Master Protein	Q9NQT4	Exosome complex component RRP46 OS=Homo sapiens OX=9606 GN=EXOSC5 PE=1 SV=1	0	4.452	10	2	2	2	235	25.2	7.59	18	2	0	0	15940042	High	1
FALSE	High	Master Protein	Q9Y2L1	Exosome complex exonuclease RRP44 OS=Homo sapiens OX=9606 GN=DIS3 PE=1 SV=2	0	4.442	1	1	1	1	958	108.9	7.14	41	1	0	0		High	1
FALSE	High	Master Protein	Q6PML9	Zinc transporter 9 OS=Homo sapiens OX=9606 GN=SLC30A9 PE=1 SV=1	0	4.44	2	1	1	1	568	63.5	8.32	29	1	0	0		High	1
FALSE	High	Master Protein	Q96QR8	Transcriptional activator protein Pur-beta OS=Homo sapiens OX=9606 GN=PURB PE=1 SV=3	0	4.422	5	2	2	2	312	33.2	5.43	28	2	0	0	66150112	High	1
FALSE	High	Master Protein	B1AHF3	NADH-cytochrome b5 reductase 3 (Fragment) OS=Homo sapiens OX=9606 GN=CYB5R3 PE=1 SV=1	0	4.411	7	1	1	1	147	16.7	9.73	38	1	0	0		High	1
FALSE	High	Master Protein	A0A140T9L0	WD repeat-containing protein 46 (Fragment) OS=Homo sapiens OX=9606 GN=WDR46 PE=1 SV=1	0	4.387	10	2	2	2	322	35.7	8.88	18	2	0	0		High	1
FALSE	High	Master Protein	Q15654	Thyroid receptor-interacting protein 6 OS=Homo sapiens OX=9606 GN=TRIP6 PE=1 SV=3	0	4.387	9	1	1	1	476	50.3	7.37	69	1	0	0		High	1
FALSE	High	Master Protein	O00311	Cell division cycle 7-related protein kinase OS=Homo sapiens OX=9606 GN=CDC7 PE=1 SV=1	0	4.372	2	1	1	1	574	63.8	8.73	24	1	0	0		High	1
FALSE	High	Master Protein	P11172	Uridine 5'-monophosphate synthase OS=Homo sapiens OX=9606 GN=UMPS PE=1 SV=1	0	4.337	4	2	2	2	480	52.2	7.24	15	2	0	0		High	1
FALSE	High	Master Protein	Q9UJC5	SH3 domain-binding glutamic acid-rich-like protein 2 OS=Homo sapiens OX=9606 GN=SH3BGRL2 PE=1 SV=2	0	4.327	13	1	1	1	107	12.3	6.71	31	1	0	0		High	1
FALSE	High	Master Protein	E5RIY1	Serine/threonine-protein phosphatase 2A 55 kDa regulatory subunit B alpha isoform OS=Homo sapiens OX=9606 GN=PPP2R2A PE=1 SV=1	0	4.32	8	1	1	1	132	14.7	4.97	40	1	0	0	16837316	High	1
FALSE	High	Master Protein	O95817	BAG family molecular chaperone regulator 3 OS=Homo sapiens OX=9606 GN=BAG3 PE=1 SV=3	0	4.315	2	1	1	1	575	61.6	6.95	68	1	0	0		High	1
FALSE	High	Master Protein	F8W145	CCR4-NOT transcription complex subunit 2 (Fragment) OS=Homo sapiens OX=9606 GN=CNOT2 PE=1 SV=1	0	4.3	8	2	2	2	309	33.2	6.55	35	2	0	0		High	1
FALSE	High	Master Protein	B4DKA4	Elongator complex protein 3 OS=Homo sapiens OX=9606 GN=ELP3 PE=1 SV=1	0	4.293	3	1	1	1	475	54.2	8.48	33	1	0	0		High	1
FALSE	High	Master Protein	A0A0B4J239	Dolichyl-diphosphooligosaccharide--protein glycosyltransferase subunit DAD1 OS=Homo sapiens OX=9606 GN=DAD1 PE=1 SV=1	0	4.28	15	1	1	1	78	8.5	4.91	69	1	0	0		High	1
FALSE	High	Master Protein	P43686	26S proteasome regulatory subunit 6B OS=Homo sapiens OX=9606 GN=PSMC4 PE=1 SV=2	0	4.277	5	2	2	2	418	47.3	5.21	21	2	0	0	12860192	High	1
FALSE	High	Master Protein	Q9Y305	Acyl-coenzyme A thioesterase 9, mitochondrial OS=Homo sapiens OX=9606 GN=ACOT9 PE=1 SV=2	0	4.277	5	2	2	2	439	49.9	8.6	38	2	0	0		High	1
FALSE	High	Master Protein	Q9BXJ9	N-alpha-acetyltransferase 15, NatA auxiliary subunit OS=Homo sapiens OX=9606 GN=NAA15 PE=1 SV=1	0	4.246	2	2	2	2	866	101.2	7.42	0	2	0	0	42762756	High	1
FALSE	High	Master Protein	G3V235	Cyclin-K (Fragment) OS=Homo sapiens OX=9606 GN=CCNK PE=1 SV=8	0	4.24	17	1	1	1	109	12.6	7.91	54	1	0	0		High	1
FALSE	High	Master Protein	O43167	Zinc finger and BTB domain-containing protein 24 OS=Homo sapiens OX=9606 GN=ZBTB24 PE=1 SV=2	0	4.209	3	2	2	2	697	78.2	7.61	17	2	0	0	37468568	High	1
FALSE	High	Master Protein	P08574	Cytochrome c1, heme protein, mitochondrial OS=Homo sapiens OX=9606 GN=CYC1 PE=1 SV=3	0	4.172	4	1	1	1	325	35.4	9	41	1	0	0	15610355	High	1
FALSE	High	Master Protein	O94808	Glutamine--fructose-6-phosphate aminotransferase [isomerizing] 2 OS=Homo sapiens OX=9606 GN=GFPT2 PE=1 SV=3	0	4.144	4	3	3	1	682	76.9	7.37	29	3	0	0		High	1
FALSE	High	Master Protein	B1AVT0	Dual-specificity protein kinase CLK2 OS=Homo sapiens OX=9606 GN=CLK2 PE=1 SV=1	0	4.14	4	2	2	2	497	59.8	9.66	53	2	0	0	21224760	High	1
FALSE	High	Master Protein	H0Y8C6	Importin-5 (Fragment) OS=Homo sapiens OX=9606 GN=IPO5 PE=1 SV=1	0	4.106	1	1	1	1	1099	123.8	5.06	32	1	0	0	51050272	High	1
FALSE	High	Master Protein	P62861	40S ribosomal protein S30 OS=Homo sapiens OX=9606 GN=FAU PE=1 SV=1	0	4.095	20	2	2	2	59	6.6	12.15	30	2	0	0	2.09434e+07	High	1
FALSE	High	Master Protein	F5H442	Tumor susceptibility gene 101 protein OS=Homo sapiens OX=9606 GN=TSG101 PE=1 SV=1	0	4.06	3	1	1	1	365	40.9	5.3	46	1	0	0		High	1
FALSE	High	Master Protein	Q9P0K7	Ankycorbin OS=Homo sapiens OX=9606 GN=RAI14 PE=1 SV=2	0	4.054	2	2	2	2	980	110	6.21	27	2	0	0	22776842	High	1
FALSE	High	Master Protein	Q12904	Aminoacyl tRNA synthase complex-interacting multifunctional protein 1 OS=Homo sapiens OX=9606 GN=AIMP1 PE=1 SV=2	0	4.051	6	1	1	1	312	34.3	8.43	24	1	0	0		High	1
FALSE	High	Master Protein	H0YNQ8	Unconventional myosin-Ie (Fragment) OS=Homo sapiens OX=9606 GN=MYO1E PE=1 SV=1	0	4.04	9	2	2	1	317	37.3	9.52	23	2	0	0		High	1	Acetyl [N-Term]
FALSE	High	Master Protein	H0YKU1	Tropomodulin-3 (Fragment) OS=Homo sapiens OX=9606 GN=TMOD3 PE=1 SV=1	0	4.034	6	1	1	1	187	20.9	7.43	58	1	0	0		High	1
FALSE	High	Master Protein	Q7Z4Q2	HEAT repeat-containing protein 3 OS=Homo sapiens OX=9606 GN=HEATR3 PE=1 SV=2	0	4.025	3	2	2	2	680	74.5	5.11	0	2	0	0		High	1
FALSE	High	Master Protein	Q96GQ7	Probable ATP-dependent RNA helicase DDX27 OS=Homo sapiens OX=9606 GN=DDX27 PE=1 SV=2	0	4.014	2	1	1	1	796	89.8	9.28	34	1	0	0	33129120	High	1
FALSE	High	Master Protein	F8VVQ3	LETM1 domain-containing protein 1 (Fragment) OS=Homo sapiens OX=9606 GN=LETMD1 PE=1 SV=8	0	3.985	5	1	1	1	260	29.9	10.48	0	1	0	0		High	1
FALSE	High	Master Protein	Q9HBH1	Peptide deformylase, mitochondrial OS=Homo sapiens OX=9606 GN=PDF PE=1 SV=1	0	3.971	9	1	1	1	243	27	9.16	23	1	0	0	23223644	High	1
FALSE	High	Master Protein	F8W1L8	Cyclin-dependent kinase 4 (Fragment) OS=Homo sapiens OX=9606 GN=CDK4 PE=1 SV=1	0	3.963	11	1	1	1	115	12.4	7.52	31	1	0	0		High	1
FALSE	High	Master Protein	Q5T0W9	Protein FAM83B OS=Homo sapiens OX=9606 GN=FAM83B PE=1 SV=1	0	3.962	2	2	2	2	1011	114.7	8.97	0	2	0	0		High	1
FALSE	High	Master Protein	A0A0B4J1V8	HCG2039996 OS=Homo sapiens OX=9606 GN=PPAN-P2RY11 PE=3 SV=1	0	3.961	3	2	2	2	794	87.9	9.51	27	2	0	0	12308335	High	1
FALSE	High	Master Protein	Q9Y2R4	Probable ATP-dependent RNA helicase DDX52 OS=Homo sapiens OX=9606 GN=DDX52 PE=1 SV=3	0	3.956	4	3	3	3	599	67.5	9.67	25	3	0	0		High	1	Acetyl [N-Term]
FALSE	High	Master Protein	Q96FJ2	Dynein light chain 2, cytoplasmic OS=Homo sapiens OX=9606 GN=DYNLL2 PE=1 SV=1	0	3.909	12	1	1	1	89	10.3	7.37	34	1	0	0		High	1
FALSE	High	Master Protein	Q8TEQ6	Gem-associated protein 5 OS=Homo sapiens OX=9606 GN=GEMIN5 PE=1 SV=3	0	3.893	1	1	1	1	1508	168.5	6.62	69	1	0	0		High	1
FALSE	High	Master Protein	Q1ED39	Lysine-rich nucleolar protein 1 OS=Homo sapiens OX=9606 GN=KNOP1 PE=1 SV=1	0	3.883	3	1	1	1	458	51.6	9.86	51	1	0	0		High	1
FALSE	High	Master Protein	C9JRZ6	MICOS complex subunit OS=Homo sapiens OX=9606 GN=CHCHD3 PE=1 SV=2	0	3.86	3	1	2	1	232	26.7	7.75	51	1	0	0	17742996	High	1
FALSE	High	Master Protein	H7C0C7	CCR4-NOT transcription complex subunit 11 (Fragment) OS=Homo sapiens OX=9606 GN=CNOT11 PE=1 SV=1	0	3.844	9	1	1	1	127	14.3	5.82	32	1	0	0		High	1
FALSE	High	Master Protein	A0A2R8Y7R5	Deoxynucleoside triphosphate triphosphohydrolase SAMHD1 OS=Homo sapiens OX=9606 GN=SAMHD1 PE=1 SV=1	0	3.842	9	1	1	1	127	14.6	5.59	33	1	0	0		High	1
FALSE	High	Master Protein	Q9P2J5	Leucine--tRNA ligase, cytoplasmic OS=Homo sapiens OX=9606 GN=LARS1 PE=1 SV=2	0	3.835	2	2	2	2	1176	134.4	7.3	16	2	0	0		High	1
FALSE	High	Master Protein	Q9UJA5	tRNA (adenine(58)-N(1))-methyltransferase non-catalytic subunit TRM6 OS=Homo sapiens OX=9606 GN=TRMT6 PE=1 SV=1	0	3.802	4	2	2	2	497	55.8	7.55	22	2	0	0		High	1
FALSE	High	Master Protein	Q86W50	RNA N6-adenosine-methyltransferase METTL16 OS=Homo sapiens OX=9606 GN=METTL16 PE=1 SV=2	0	3.787	4	2	2	2	562	63.6	7.85	21	2	0	0		High	1
FALSE	High	Master Protein	P49902	Cytosolic purine 5'-nucleotidase OS=Homo sapiens OX=9606 GN=NT5C2 PE=1 SV=1	0	3.785	2	1	1	1	561	64.9	6.14	31	1	0	0		High	1
FALSE	High	Master Protein	P21912	Succinate dehydrogenase [ubiquinone] iron-sulfur subunit, mitochondrial OS=Homo sapiens OX=9606 GN=SDHB PE=1 SV=3	0	3.766	4	1	1	1	280	31.6	8.76	44	1	0	0	13118316	High	1
FALSE	High	Master Protein	R4GNA3	Ran-binding protein 10 OS=Homo sapiens OX=9606 GN=RANBP10 PE=1 SV=1	0	3.749	11	1	1	1	126	13.5	9.5	34	1	0	0		High	1
FALSE	High	Master Protein	A8MU27	Small ubiquitin-related modifier 3 OS=Homo sapiens OX=9606 GN=SUMO3 PE=1 SV=1	0	3.749	8	1	1	1	147	16.9	9.67	36	1	0	0	219994496	High	1
FALSE	High	Master Protein	F5H157	Ras-related protein Rab-35 (Fragment) OS=Homo sapiens OX=9606 GN=RAB35 PE=1 SV=1	0	3.746	6	1	1	1	185	21.2	8.31	40	1	0	0	33051636	High	1
FALSE	High	Master Protein	P15924	Desmoplakin OS=Homo sapiens OX=9606 GN=DSP PE=1 SV=3	0	3.727	1	2	2	2	2871	331.6	6.81	32	2	0	0		High	1
FALSE	High	Master Protein	A0A3B3ITR6	Phenylalanine--tRNA ligase, mitochondrial OS=Homo sapiens OX=9606 GN=FARS2 PE=1 SV=1	0	3.701	3	1	1	1	433	50	7.56	31	1	0	0		High	1
FALSE	High	Master Protein	O00422	Histone deacetylase complex subunit SAP18 OS=Homo sapiens OX=9606 GN=SAP18 PE=1 SV=1	0	3.685	9	2	2	2	153	17.6	9.35	33	2	0	0	167893912	High	1
FALSE	High	Master Protein	P62273	40S ribosomal protein S29 OS=Homo sapiens OX=9606 GN=RPS29 PE=1 SV=2	0	3.678	27	2	2	2	56	6.7	10.13	48	2	0	0	636860688	High	1
FALSE	High	Master Protein	C9J2G0	BRISC and BRCA1-A complex member 2 (Fragment) OS=Homo sapiens OX=9606 GN=BABAM2 PE=1 SV=1	0	3.665	7	1	1	1	153	17.3	4.84	20	1	0	0		High	1
FALSE	High	Master Protein	O60870	DNA/RNA-binding protein KIN17 OS=Homo sapiens OX=9606 GN=KIN PE=1 SV=2	0	3.635	3	1	1	1	393	45.3	8.95	39	1	0	0		High	1
FALSE	High	Master Protein	Q03113	Guanine nucleotide-binding protein subunit alpha-12 OS=Homo sapiens OX=9606 GN=GNA12 PE=1 SV=4	0	3.607	3	1	1	1	381	44.3	9.83	54	1	0	0	34959304	High	1
FALSE	High	Master Protein	Q9GZL7	Ribosome biogenesis protein WDR12 OS=Homo sapiens OX=9606 GN=WDR12 PE=1 SV=2	0	3.601	3	1	1	1	423	47.7	5.9	20	1	0	0		High	1
FALSE	High	Master Protein	Q8WVX9	Fatty acyl-CoA reductase 1 OS=Homo sapiens OX=9606 GN=FAR1 PE=1 SV=1	0	3.6	5	2	2	2	515	59.3	9.17	30	2	0	0		High	1
FALSE	High	Master Protein	P00450	Ceruloplasmin OS=Homo sapiens OX=9606 GN=CP PE=1 SV=1	0	3.599	2	1	1	1	1065	122.1	5.72	29	1	0	0	92429328	High	1
FALSE	High	Master Protein	P60763	Ras-related C3 botulinum toxin substrate 3 OS=Homo sapiens OX=9606 GN=RAC3 PE=1 SV=1	0	3.577	9	2	2	2	192	21.4	8.15	43	2	0	0	42598692	High	1
FALSE	High	Master Protein	B4DKY1	Cysteine--tRNA ligase, cytoplasmic OS=Homo sapiens OX=9606 GN=CARS1 PE=1 SV=1	0	3.563	2	1	1	1	739	84.2	7.05	43	1	0	0		High	1
FALSE	High	Master Protein	A0A3B3IT54	UPF0488 protein C8orf33 OS=Homo sapiens OX=9606 GN=C8orf33 PE=1 SV=1	0	3.561	10	2	2	2	236	25.6	9.99	16	2	0	0		High	1
FALSE	High	Master Protein	A0A3B3IUA2	Ribonucloprotein OS=Homo sapiens OX=9606 GN=SNU13 PE=1 SV=1	0	3.547	4	1	1	1	272	30.1	9.55	50	1	0	0		High	1
FALSE	High	Master Protein	Q9Y679	Ancient ubiquitous protein 1 OS=Homo sapiens OX=9606 GN=AUP1 PE=1 SV=2	0	3.526	3	1	1	1	410	45.8	8.65	40	1	0	0		High	1
FALSE	High	Master Protein	B3KVL5	Zinc finger CCHC domain-containing protein 10 OS=Homo sapiens OX=9606 GN=ZCCHC10 PE=1 SV=1	0	3.52	8	1	1	1	186	20.3	7.88	39	1	0	0		High	1
FALSE	High	Master Protein	H0Y714	U3 small nucleolar ribonucleoprotein protein IMP4 (Fragment) OS=Homo sapiens OX=9606 GN=IMP4 PE=1 SV=1	0	3.51	5	2	2	2	280	31.9	8.21	0	2	0	0	40572493	High	1
FALSE	High	Master Protein	E5RJY0	Phosphatidylinositol 3-kinase regulatory subunit alpha (Fragment) OS=Homo sapiens OX=9606 GN=PIK3R1 PE=1 SV=1	0	3.501	8	1	1	1	137	16.3	6.95	26	1	0	0	95409320	High	1
FALSE	High	Master Protein	P23258	Tubulin gamma-1 chain OS=Homo sapiens OX=9606 GN=TUBG1 PE=1 SV=2	0	3.496	5	2	2	2	451	51.1	6.14	21	2	0	0		High	1
FALSE	High	Master Protein	Q9UJX2	Cell division cycle protein 23 homolog OS=Homo sapiens OX=9606 GN=CDC23 PE=1 SV=3	0	3.493	3	2	2	2	597	68.8	7.02	31	2	0	0	8041627	High	1
FALSE	High	Master Protein	P61927	60S ribosomal protein L37 OS=Homo sapiens OX=9606 GN=RPL37 PE=1 SV=2	0	3.48	20	2	3	2	97	11.1	11.74	63	2	0	0	44321591	High	1
FALSE	High	Master Protein	Q9H089	Large subunit GTPase 1 homolog OS=Homo sapiens OX=9606 GN=LSG1 PE=1 SV=2	0	3.468	2	2	2	2	658	75.2	6.38	0	2	0	0	9393803	High	1
FALSE	High	Master Protein	P81605	Dermcidin OS=Homo sapiens OX=9606 GN=DCD PE=1 SV=2	0	3.459	10	1	1	1	110	11.3	6.54	23	1	0	0	29018234	High	1
FALSE	High	Master Protein	H0Y9B7	LEM domain-containing protein 2 (Fragment) OS=Homo sapiens OX=9606 GN=LEMD2 PE=1 SV=1	0	3.45	13	1	1	1	85	10.2	5.83	31	1	0	0		High	1
FALSE	High	Master Protein	P49458	Signal recognition particle 9 kDa protein OS=Homo sapiens OX=9606 GN=SRP9 PE=1 SV=2	0	3.441	13	1	1	1	86	10.1	7.97	26	1	0	0	10694608	High	1
FALSE	High	Master Protein	Q6YN16	Hydroxysteroid dehydrogenase-like protein 2 OS=Homo sapiens OX=9606 GN=HSDL2 PE=1 SV=1	0	3.427	4	1	2	1	418	45.4	7.99	33	1	0	0		High	1
FALSE	High	Master Protein	O60749	Sorting nexin-2 OS=Homo sapiens OX=9606 GN=SNX2 PE=1 SV=2	0	3.413	2	1	1	1	519	58.4	5.12	42	1	0	0		High	1
FALSE	High	Master Protein	A0A087WT20	DDB1- and CUL4-associated factor 13 OS=Homo sapiens OX=9606 GN=DCAF13 PE=1 SV=1	0	3.406	2	1	1	1	597	67.5	9.29	52	1	0	0		High	1
FALSE	High	Master Protein	Q8WVK2	U4/U6.U5 small nuclear ribonucleoprotein 27 kDa protein OS=Homo sapiens OX=9606 GN=SNRNP27 PE=1 SV=1	0	3.392	7	1	1	1	155	18.8	11.62	29	1	0	0		High	1
FALSE	High	Master Protein	P17026	Zinc finger protein 22 OS=Homo sapiens OX=9606 GN=ZNF22 PE=1 SV=3	0	3.39	5	1	1	1	224	25.9	10.04	23	1	0	0		High	1
FALSE	High	Master Protein	Q99848	Probable rRNA-processing protein EBP2 OS=Homo sapiens OX=9606 GN=EBNA1BP2 PE=1 SV=2	0	3.384	3	1	1	1	306	34.8	10.1	24	1	0	0		High	1
FALSE	High	Master Protein	F8WDS9	Glutathione S-transferase LANCL1 OS=Homo sapiens OX=9606 GN=LANCL1 PE=1 SV=1	0	3.38	23	2	2	2	82	9.3	9.99	22	2	0	0	9974691	High	1
FALSE	High	Master Protein	Q9NYZ3	G2 and S phase-expressed protein 1 OS=Homo sapiens OX=9606 GN=GTSE1 PE=1 SV=3	0	3.37	2	1	1	1	720	76.6	9.39	63	1	0	0		High	1
FALSE	High	Master Protein	Q9BTV4	Transmembrane protein 43 OS=Homo sapiens OX=9606 GN=TMEM43 PE=1 SV=1	0	3.364	3	1	1	1	400	44.8	8.13	24	1	0	0	10645506	High	1
FALSE	High	Master Protein	F5GZS6	4F2 cell-surface antigen heavy chain OS=Homo sapiens OX=9606 GN=SLC3A2 PE=1 SV=1	0	3.338	4	1	1	1	599	64.8	5.1	0	1	0	0		High	1
FALSE	High	Master Protein	E7ER68	Protein FAM91A1 OS=Homo sapiens OX=9606 GN=FAM91A1 PE=1 SV=1	0	3.322	1	1	1	1	789	88.9	6.76	38	1	0	0		High	1
FALSE	High	Master Protein	Q9NXS2	Glutaminyl-peptide cyclotransferase-like protein OS=Homo sapiens OX=9606 GN=QPCTL PE=1 SV=2	0	3.311	3	1	1	1	382	42.9	9.82	44	1	0	0	16198147	High	1
FALSE	High	Master Protein	A0A0A0MSZ9	Cleavage stimulation factor subunit 1 (Fragment) OS=Homo sapiens OX=9606 GN=CSTF1 PE=1 SV=1	0	3.304	3	1	1	1	345	38.4	5.97	27	1	0	0		High	1
FALSE	High	Master Protein	A9QM74	Importin subunit alpha-8 OS=Homo sapiens OX=9606 GN=KPNA7 PE=1 SV=1	0	3.303	2	1	1	1	516	56.9	6.04	44	1	0	0	42018404	High	1
FALSE	High	Master Protein	Q8WUA4	General transcription factor 3C polypeptide 2 OS=Homo sapiens OX=9606 GN=GTF3C2 PE=1 SV=2	0	3.295	1	1	1	1	911	100.6	7.31	39	1	0	0	9545420	High	1
FALSE	High	Master Protein	B4DR61	Protein transport protein Sec61 subunit alpha isoform 1 OS=Homo sapiens OX=9606 GN=SEC61A1 PE=1 SV=1	0	3.295	4	1	1	1	482	52.9	8.24	34	1	0	0		High	1
FALSE	High	Master Protein	Q9BVC6	Transmembrane protein 109 OS=Homo sapiens OX=9606 GN=TMEM109 PE=1 SV=1	0	3.285	5	1	1	1	243	26.2	10.48	43	1	0	0	53665404	High	1
FALSE	High	Master Protein	P49720	Proteasome subunit beta type-3 OS=Homo sapiens OX=9606 GN=PSMB3 PE=1 SV=2	0	3.282	8	1	1	1	205	22.9	6.55	33	1	0	0		High	1
FALSE	High	Master Protein	H3BRU1	Protein FAM219B (Fragment) OS=Homo sapiens OX=9606 GN=FAM219B PE=1 SV=1	0	3.273	5	1	1	1	196	20.9	8.25	0	1	0	0		High	1	Acetyl [N-Term]
FALSE	High	Master Protein	F8VSA1	RISC-loading complex subunit TARBP2 (Fragment) OS=Homo sapiens OX=9606 GN=TARBP2 PE=1 SV=2	0	3.265	5	1	1	1	196	21	5.62	25	1	0	0		High	1
FALSE	High	Master Protein	P62891	60S ribosomal protein L39 OS=Homo sapiens OX=9606 GN=RPL39 PE=1 SV=2	0	3.264	20	1	3	1	51	6.4	12.56	52	1	0	0	293243672	High	1
FALSE	High	Master Protein	Q0VDF9	Heat shock 70 kDa protein 14 OS=Homo sapiens OX=9606 GN=HSPA14 PE=1 SV=1	0	3.257	3	1	1	1	509	54.8	5.59	24	1	0	0		High	1
FALSE	High	Master Protein	Q68E01	Integrator complex subunit 3 OS=Homo sapiens OX=9606 GN=INTS3 PE=1 SV=1	0	3.256	2	1	1	1	1043	118	5.8	32	1	0	0		High	1
FALSE	High	Master Protein	Q8WUQ7	Cactin OS=Homo sapiens OX=9606 GN=CACTIN PE=1 SV=3	0	3.248	3	2	2	2	758	88.6	9.14	0	2	0	0	418863488	High	1
FALSE	High	Master Protein	Q9NXF1	Testis-expressed protein 10 OS=Homo sapiens OX=9606 GN=TEX10 PE=1 SV=2	0	3.24	2	1	1	1	929	105.6	9.36	43	1	0	0		High	1
FALSE	High	Master Protein	Q9BUB7	Transmembrane protein 70, mitochondrial OS=Homo sapiens OX=9606 GN=TMEM70 PE=1 SV=2	0	3.231	5	1	1	1	260	29	8.91	39	1	0	0		High	1
FALSE	High	Master Protein	F8WBR5	Calmodulin OS=Homo sapiens OX=9606 GN=CALM2 PE=1 SV=1	0	3.212	26	1	1	1	65	7.4	4.01	15	1	0	0	138412768	High	1
FALSE	High	Master Protein	Q13042	Cell division cycle protein 16 homolog OS=Homo sapiens OX=9606 GN=CDC16 PE=1 SV=2	0	3.208	1	1	1	1	620	71.6	5.85	30	1	0	0		High	1
FALSE	High	Master Protein	P35251	Replication factor C subunit 1 OS=Homo sapiens OX=9606 GN=RFC1 PE=1 SV=4	0	3.204	1	1	1	1	1148	128.2	9.36	59	1	0	0		High	1
FALSE	High	Master Protein	V9GYY5	Uncharacterized protein (Fragment) OS=Homo sapiens OX=9606 PE=4 SV=1	0	3.196	6	1	1	1	206	23.8	10.08	27	1	0	0	7743034	High	1
FALSE	High	Master Protein	Q01804	OTU domain-containing protein 4 OS=Homo sapiens OX=9606 GN=OTUD4 PE=1 SV=4	0	3.186	1	1	1	1	1114	124	6.71	46	1	0	0	14907218	High	1
FALSE	High	Master Protein	Q96GM8	Target of EGR1 protein 1 OS=Homo sapiens OX=9606 GN=TOE1 PE=1 SV=1	0	3.178	4	2	2	2	510	56.5	7.18	26	2	0	0		High	1
FALSE	High	Master Protein	A0A0G2JHJ2	General transcription factor IIH subunit 4 (Fragment) OS=Homo sapiens OX=9606 GN=GTF2H4 PE=1 SV=1	0	3.173	9	1	1	1	138	15.2	9.52	0	1	0	0	28855242	High	1
FALSE	High	Master Protein	Q9BRZ2	E3 ubiquitin-protein ligase TRIM56 OS=Homo sapiens OX=9606 GN=TRIM56 PE=1 SV=3	0	3.171	1	1	1	1	755	81.4	7.74	0	1	0	0	94794744	High	1
FALSE	High	Master Protein	C9JZR2	Catenin delta-1 OS=Homo sapiens OX=9606 GN=CTNND1 PE=1 SV=2	0	3.17	3	2	2	2	938	104.8	6.87	34	2	0	0	12844633	High	1
FALSE	High	Master Protein	Q8N1N4	Keratin, type II cytoskeletal 78 OS=Homo sapiens OX=9606 GN=KRT78 PE=1 SV=2	0	3.139	2	1	1	1	520	56.8	6.02	30	1	0	0		High	1
FALSE	High	Master Protein	P67870	Casein kinase II subunit beta OS=Homo sapiens OX=9606 GN=CSNK2B PE=1 SV=1	0	3.135	12	2	2	2	215	24.9	5.55	0	2	0	0		High	1
FALSE	High	Master Protein	Q9BR76	Coronin-1B OS=Homo sapiens OX=9606 GN=CORO1B PE=1 SV=1	0	3.128	5	2	2	2	489	54.2	5.88	15	2	0	0	61153244	High	1
FALSE	High	Master Protein	Q9UBI6	Guanine nucleotide-binding protein G(I)/G(S)/G(O) subunit gamma-12 OS=Homo sapiens OX=9606 GN=GNG12 PE=1 SV=3	0	3.108	22	1	1	1	72	8	8.97	20	1	0	0		High	1
FALSE	High	Master Protein	Q9P270	SLAIN motif-containing protein 2 OS=Homo sapiens OX=9606 GN=SLAIN2 PE=1 SV=2	0	3.047	6	2	2	2	581	62.5	9.45	22	2	0	0		High	1
FALSE	High	Master Protein	F5H5F4	Protein FAM76B OS=Homo sapiens OX=9606 GN=FAM76B PE=1 SV=1	0	3.043	20	1	1	1	49	5.3	4.55	25	1	0	0		High	1	Acetyl [N-Term]
FALSE	High	Master Protein	X6RFL8	Ras-related protein Rab-14 (Fragment) OS=Homo sapiens OX=9606 GN=RAB14 PE=1 SV=1	0	3.038	6	1	1	1	181	20.4	6.33	33	1	0	0		High	1
FALSE	High	Master Protein	H3BTU7	Katanin p80 WD40 repeat-containing subunit B1 (Fragment) OS=Homo sapiens OX=9606 GN=KATNB1 PE=1 SV=1	0	3.038	3	1	1	1	276	30.2	6.68	0	1	0	0		High	1
FALSE	High	Master Protein	Q96GY0	Zinc finger C2HC domain-containing protein 1A OS=Homo sapiens OX=9606 GN=ZC2HC1A PE=1 SV=2	0	3.033	4	1	2	1	325	35.1	9.82	59	1	0	0		High	1
FALSE	High	Master Protein	H7BXS4	Calcium/calmodulin-dependent protein kinase type II subunit beta OS=Homo sapiens OX=9606 GN=CAMK2B PE=1 SV=1	0	3.022	4	1	1	1	362	41.1	8.82	23	1	0	0		High	1
FALSE	High	Master Protein	Q8N9M1	Uncharacterized protein C19orf47 OS=Homo sapiens OX=9606 GN=C19orf47 PE=1 SV=1	0	3.005	5	1	1	1	422	44.7	10.11	23	1	0	0		High	1
FALSE	High	Master Protein	Q9H1B7	Probable E3 ubiquitin-protein ligase IRF2BPL OS=Homo sapiens OX=9606 GN=IRF2BPL PE=1 SV=1	0	3.005	1	1	1	1	796	82.6	8.24	44	1	0	0		High	1
FALSE	High	Master Protein	A0A5F9ZHP1	Activating signal cointegrator 1 complex subunit 1 OS=Homo sapiens OX=9606 GN=ASCC1 PE=1 SV=1	0	3.001	3	1	1	1	377	43.4	5.54	36	1	0	0		High	1
FALSE	High	Master Protein	Q9Y3T9	Nucleolar complex protein 2 homolog OS=Homo sapiens OX=9606 GN=NOC2L PE=1 SV=4	0	2.984	1	1	1	1	749	84.9	5.62	50	1	0	0		High	1
FALSE	High	Master Protein	Q6P5Z2	Serine/threonine-protein kinase N3 OS=Homo sapiens OX=9606 GN=PKN3 PE=1 SV=1	0	2.983	2	1	1	1	889	99.4	8.46	30	1	0	0		High	1
FALSE	High	Master Protein	Q9BVQ7	Spermatogenesis-associated protein 5-like protein 1 OS=Homo sapiens OX=9606 GN=SPATA5L1 PE=1 SV=2	0	2.982	2	1	1	1	753	80.7	8.09	16	1	0	0		High	1
FALSE	High	Master Protein	P04075	Fructose-bisphosphate aldolase A OS=Homo sapiens OX=9606 GN=ALDOA PE=1 SV=2	0	2.973	4	1	1	1	364	39.4	8.09	39	1	0	0		High	1
FALSE	High	Master Protein	A0A0G2JQA7	Mucin-20 (Fragment) OS=Homo sapiens OX=9606 GN=MUC20 PE=1 SV=1	0	2.972	13	1	2	1	128	13.4	9.52	0	1	0	0	617296480	High	1
FALSE	High	Master Protein	P29692	Elongation factor 1-delta OS=Homo sapiens OX=9606 GN=EEF1D PE=1 SV=5	0	2.961	4	1	1	1	281	31.1	5.01	58	1	0	0		High	1
FALSE	High	Master Protein	Q8N567	Zinc finger CCHC domain-containing protein 9 OS=Homo sapiens OX=9606 GN=ZCCHC9 PE=1 SV=2	0	2.936	4	1	1	1	271	30.5	9.17	23	1	0	0		High	1
FALSE	High	Master Protein	A0A5H1ZRP4	Negative elongation factor B OS=Homo sapiens OX=9606 GN=NELFB PE=1 SV=1	0	2.9	3	1	1	1	628	70	6.04	0	1	0	0		High	1
FALSE	High	Master Protein	O60831	PRA1 family protein 2 OS=Homo sapiens OX=9606 GN=PRAF2 PE=1 SV=1	0	2.886	6	1	1	1	178	19.2	9.19	31	1	0	0		High	1
FALSE	High	Master Protein	P48059	LIM and senescent cell antigen-like-containing domain protein 1 OS=Homo sapiens OX=9606 GN=LIMS1 PE=1 SV=4	0	2.886	4	1	1	1	325	37.2	8.05	20	1	0	0		High	1
FALSE	High	Master Protein	I3L172	MAPK-regulated corepressor-interacting protein 2 OS=Homo sapiens OX=9606 GN=MCRIP2 PE=1 SV=1	0	2.882	17	1	1	1	65	7	10.95	0	1	0	0		High	1
FALSE	High	Master Protein	X6RLT1	Negative elongation factor C/D (Fragment) OS=Homo sapiens OX=9606 GN=NELFCD PE=1 SV=1	0	2.874	2	1	1	1	593	66.5	5.07	45	1	0	0		High	1
FALSE	High	Master Protein	F5H2J1	Myosin-IIIb (Fragment) OS=Homo sapiens OX=9606 GN=MYO3B PE=1 SV=1	0	2.851	1	1	1	1	1105	126	7.68	36	1	0	0	48394200	High	1
FALSE	High	Master Protein	Q96DV4	39S ribosomal protein L38, mitochondrial OS=Homo sapiens OX=9606 GN=MRPL38 PE=1 SV=2	0	2.845	3	1	1	1	380	44.6	7.53	32	1	0	0		High	1
FALSE	High	Master Protein	O75131	Copine-3 OS=Homo sapiens OX=9606 GN=CPNE3 PE=1 SV=1	0	2.842	3	2	2	2	537	60.1	5.85	20	2	0	0	42142824	High	1
FALSE	High	Master Protein	Q96GA3	Protein LTV1 homolog OS=Homo sapiens OX=9606 GN=LTV1 PE=1 SV=1	0	2.84	4	2	2	2	475	54.8	4.91	0	2	0	0	16584449	High	1
FALSE	High	Master Protein	Q5JR08	Rho-related GTP-binding protein RhoC (Fragment) OS=Homo sapiens OX=9606 GN=RHOC PE=1 SV=8	0	2.834	4	1	1	1	188	21.5	6.58	13	1	0	0		High	1
FALSE	High	Master Protein	Q6P161	39S ribosomal protein L54, mitochondrial OS=Homo sapiens OX=9606 GN=MRPL54 PE=1 SV=1	0	2.834	7	1	2	1	138	15.8	9.6	40	1	0	0		High	1
FALSE	High	Master Protein	Q13888	General transcription factor IIH subunit 2 OS=Homo sapiens OX=9606 GN=GTF2H2 PE=1 SV=1	0	2.824	2	1	1	1	395	44.4	6.76	0	1	0	0		High	1
FALSE	High	Master Protein	Q96HC4	PDZ and LIM domain protein 5 OS=Homo sapiens OX=9606 GN=PDLIM5 PE=1 SV=5	0	2.797	2	1	1	1	596	63.9	8.21	37	1	0	0		High	1
FALSE	High	Master Protein	O15344	E3 ubiquitin-protein ligase Midline-1 OS=Homo sapiens OX=9606 GN=MID1 PE=1 SV=1	0	2.793	3	2	3	2	667	75.2	6.8	22	2	0	0		High	1
FALSE	High	Master Protein	P62306	Small nuclear ribonucleoprotein F OS=Homo sapiens OX=9606 GN=SNRPF PE=1 SV=1	0	2.784	9	1	1	1	86	9.7	4.67	37	1	0	0	33378726	High	1
FALSE	High	Master Protein	O75475	PC4 and SFRS1-interacting protein OS=Homo sapiens OX=9606 GN=PSIP1 PE=1 SV=1	0	2.77	2	1	1	1	530	60.1	9.13	39	1	0	0	18816344	High	1
FALSE	High	Master Protein	Q5T8Z6	Polycomb complex protein BMI-1 (Fragment) OS=Homo sapiens OX=9606 GN=BMI1 PE=4 SV=1	0	2.76	8	1	1	1	105	12.2	8.75	42	1	0	0		High	1
FALSE	High	Master Protein	H7C1M0	E3 ubiquitin-protein ligase FANCL (Fragment) OS=Homo sapiens OX=9606 GN=FANCL PE=1 SV=1	0	2.757	3	1	1	1	288	32.8	7.14	21	1	0	0	60429472	High	1	Phospho [T4(100)]
FALSE	High	Master Protein	H7C5B7	Armadillo repeat-containing protein 8 (Fragment) OS=Homo sapiens OX=9606 GN=ARMC8 PE=1 SV=1	0	2.704	12	1	1	1	113	12.5	7.55	44	1	0	0		High	1
FALSE	High	Master Protein	K7ESB6	Casein kinase I isoform gamma-2 (Fragment) OS=Homo sapiens OX=9606 GN=CSNK1G2 PE=1 SV=1	0	2.697	3	1	1	1	299	33.7	9.44	0	1	0	0		High	1	Acetyl [N-Term]
FALSE	High	Master Protein	O14733	Dual specificity mitogen-activated protein kinase kinase 7 OS=Homo sapiens OX=9606 GN=MAP2K7 PE=1 SV=2	0	2.691	2	1	1	1	419	47.5	9.16	31	1	0	0		High	1
FALSE	High	Master Protein	Q9Y5V3	Melanoma-associated antigen D1 OS=Homo sapiens OX=9606 GN=MAGED1 PE=1 SV=3	0	2.686	1	1	1	1	778	86.1	5.83	0	1	0	0		High	1
FALSE	High	Master Protein	S4R3B5	Protein transport protein Sec61 subunit beta OS=Homo sapiens OX=9606 GN=SEC61B PE=1 SV=1	0	2.686	24	1	1	1	42	4.9	9.54	22	1	0	0		High	1
FALSE	High	Master Protein	Q9H269	Vacuolar protein sorting-associated protein 16 homolog OS=Homo sapiens OX=9606 GN=VPS16 PE=1 SV=2	0	2.686	2	1	1	1	839	94.6	6.77	39	1	0	0		High	1
FALSE	High	Master Protein	O60306	RNA helicase aquarius OS=Homo sapiens OX=9606 GN=AQR PE=1 SV=4	0	2.673	1	1	1	1	1485	171.2	6.37	0	1	0	0		High	1
FALSE	High	Master Protein	Q8NB90	ATPase family protein 2 homolog OS=Homo sapiens OX=9606 GN=SPATA5 PE=1 SV=3	0	2.668	3	2	2	2	893	97.8	5.66	33	2	0	0		High	1
FALSE	High	Master Protein	Q13098	COP9 signalosome complex subunit 1 OS=Homo sapiens OX=9606 GN=GPS1 PE=1 SV=4	0	2.66	2	1	1	1	491	55.5	6.74	0	1	0	0		High	1
FALSE	High	Master Protein	A2IDC6	39S ribosomal protein L28, mitochondrial (Fragment) OS=Homo sapiens OX=9606 GN=MRPL28 PE=1 SV=1	0	2.656	5	1	1	1	240	28.5	7.94	23	1	0	0		High	1
FALSE	High	Master Protein	A0A087WXU8	ATP-dependent RNA helicase DDX24 OS=Homo sapiens OX=9606 GN=DDX24 PE=1 SV=1	0	2.652	2	1	1	1	485	55.8	9.72	17	1	0	0		High	1
FALSE	High	Master Protein	A0A2R8YH03	Protein TASOR 2 OS=Homo sapiens OX=9606 GN=TASOR2 PE=1 SV=1	0	2.647	0	1	2	1	2645	293.4	5.95	0	1	0	0		High	1
FALSE	High	Master Protein	D6R9Q9	Drebrin OS=Homo sapiens OX=9606 GN=DBN1 PE=1 SV=1	0	2.632	5	1	1	1	391	41.4	4.48	0	1	0	0		High	1
FALSE	High	Master Protein	Q13617	Cullin-2 OS=Homo sapiens OX=9606 GN=CUL2 PE=1 SV=2	0	2.628	1	1	1	1	745	86.9	6.92	14	1	0	0		High	1
FALSE	High	Master Protein	Q5T750	Skin-specific protein 32 OS=Homo sapiens OX=9606 GN=XP32 PE=1 SV=1	0	2.62	3	1	1	1	250	26.2	7.97	40	1	0	0	46646904	High	1
FALSE	High	Master Protein	P55060	Exportin-2 OS=Homo sapiens OX=9606 GN=CSE1L PE=1 SV=3	0	2.619	2	1	1	1	971	110.3	5.77	50	1	0	0		High	1
FALSE	High	Master Protein	F8WCJ7	Translocation protein SEC62 OS=Homo sapiens OX=9606 GN=SEC62 PE=1 SV=1	0	2.615	8	1	1	1	101	11.6	9.1	29	1	0	0		High	1
FALSE	High	Master Protein	A0A0C4DGT8	Lysine-specific demethylase 9 OS=Homo sapiens OX=9606 GN=RSBN1 PE=1 SV=1	0	2.602	2	1	1	1	685	77.3	7.36	39	1	0	0		High	1
FALSE	High	Master Protein	Q8IWA0	WD repeat-containing protein 75 OS=Homo sapiens OX=9606 GN=WDR75 PE=1 SV=1	0	2.599	1	1	1	1	830	94.4	5.96	43	1	0	0		High	1
FALSE	High	Master Protein	A0A1B0GVC3	GTP-binding protein Di-Ras2 (Fragment) OS=Homo sapiens OX=9606 GN=DIRAS2 PE=1 SV=1	0	2.597	10	1	1	1	112	12.5	6.52	21	1	0	0	15892432	High	1
FALSE	High	Master Protein	Q96BM9	ADP-ribosylation factor-like protein 8A OS=Homo sapiens OX=9606 GN=ARL8A PE=1 SV=1	0	2.596	5	1	1	1	186	21.4	7.77	0	1	0	0		High	1
FALSE	High	Master Protein	Q9H5V9	UPF0428 protein CXorf56 OS=Homo sapiens OX=9606 GN=CXorf56 PE=1 SV=1	0	2.593	4	1	1	1	222	25.6	8.73	19	1	0	0	12971061	High	1
FALSE	High	Master Protein	P47895	Aldehyde dehydrogenase family 1 member A3 OS=Homo sapiens OX=9606 GN=ALDH1A3 PE=1 SV=2	0	2.58	2	1	1	1	512	56.1	7.25	27	1	0	0	10559162	High	1
FALSE	High	Master Protein	Q5H909	Melanoma-associated antigen D2 OS=Homo sapiens OX=9606 GN=MAGED2 PE=1 SV=2	0	2.58	1	1	1	1	588	63.1	9.35	24	1	0	0		High	1
FALSE	High	Master Protein	D6RCB9	Ribonucloprotein (Fragment) OS=Homo sapiens OX=9606 GN=NHP2 PE=1 SV=1	0	2.58	7	1	1	1	135	15.2	9.38	27	1	0	0		High	1
FALSE	High	Master Protein	P13861	cAMP-dependent protein kinase type II-alpha regulatory subunit OS=Homo sapiens OX=9606 GN=PRKAR2A PE=1 SV=2	0	2.579	3	1	1	1	404	45.5	5.07	0	1	0	0	16510390	High	1
FALSE	High	Master Protein	A0A0A0MQW0	Myelin expression factor 2 OS=Homo sapiens OX=9606 GN=MYEF2 PE=1 SV=1	0	2.574	2	1	1	1	576	61.9	8.75	0	1	0	0		High	1
FALSE	High	Master Protein	P27695	DNA-(apurinic or apyrimidinic site) endonuclease OS=Homo sapiens OX=9606 GN=APEX1 PE=1 SV=2	0	2.572	6	1	1	1	318	35.5	8.12	0	1	0	0		High	1
FALSE	High	Master Protein	Q9H329	Band 4.1-like protein 4B OS=Homo sapiens OX=9606 GN=EPB41L4B PE=2 SV=2	0	2.553	1	1	1	1	900	99.7	9.04	13	1	0	0		High	1
FALSE	High	Master Protein	A0A0A0MRM9	Nucleolar and coiled-body phosphoprotein 1 (Fragment) OS=Homo sapiens OX=9606 GN=NOLC1 PE=1 SV=1	0	2.553	2	1	1	1	708	74.6	9.47	0	1	0	0	6.78784e+06	High	1
FALSE	High	Master Protein	A0A0A0MSX9	Isoleucine--tRNA ligase, cytoplasmic OS=Homo sapiens OX=9606 GN=IARS1 PE=1 SV=1	0	2.529	1	2	2	2	1242	142.2	6.09	22	2	0	0	15051017	High	1
FALSE	High	Master Protein	Q9Y6Y0	Influenza virus NS1A-binding protein OS=Homo sapiens OX=9606 GN=IVNS1ABP PE=1 SV=3	0	2.526	2	1	1	1	642	71.7	5.53	22	1	0	0		High	1
FALSE	High	Master Protein	E9PEX6	Dihydrolipoyl dehydrogenase OS=Homo sapiens OX=9606 GN=DLD PE=1 SV=1	0	2.516	2	1	1	1	486	51.8	7.96	0	1	0	0		High	1
FALSE	High	Master Protein	C9JSP1	B-cell receptor-associated protein (Fragment) OS=Homo sapiens OX=9606 GN=BCAP31 PE=1 SV=1	0	2.508	5	1	1	1	182	20.7	8.9	36	1	0	0		High	1
FALSE	High	Master Protein	F8VNY5	Thyroid transcription factor 1-associated protein 26 (Fragment) OS=Homo sapiens OX=9606 GN=CCDC59 PE=1 SV=1	0	2.501	4	1	1	1	181	21.3	9.48	18	1	0	0		High	1
FALSE	High	Master Protein	Q92665	28S ribosomal protein S31, mitochondrial OS=Homo sapiens OX=9606 GN=MRPS31 PE=1 SV=3	0	2.496	4	1	1	1	395	45.3	9.29	0	1	0	0		High	1
FALSE	High	Master Protein	B9ZVT1	RNA-binding protein 12B OS=Homo sapiens OX=9606 GN=RBM12B PE=1 SV=2	0	2.471	2	1	1	1	881	102.6	7.53	20	1	0	0	20047992	High	1
FALSE	High	Master Protein	Q8N6R0	eEF1A lysine and N-terminal methyltransferase OS=Homo sapiens OX=9606 GN=EEF1AKNMT PE=1 SV=1	0	2.46	3	1	1	1	699	78.7	6.73	0	1	0	0		High	1
FALSE	High	Master Protein	P78563	Double-stranded RNA-specific editase 1 OS=Homo sapiens OX=9606 GN=ADARB1 PE=1 SV=1	0.001	2.455	3	1	1	1	741	80.7	9.01	16	1	0	0		High	1
FALSE	High	Master Protein	Q96MX3	Zinc finger protein 48 OS=Homo sapiens OX=9606 GN=ZNF48 PE=1 SV=2	0.001	2.442	2	1	1	1	618	67.8	9.36	22	1	0	0	14680562	High	1
FALSE	High	Master Protein	A0A0C4DGZ1	Zinc finger CCCH domain-containing protein 8 OS=Homo sapiens OX=9606 GN=ZC3H8 PE=1 SV=1	0.001	2.435	3	1	1	1	297	34.3	8.37	25	1	0	0	5.95921e+06	High	1
FALSE	High	Master Protein	O43818	U3 small nucleolar RNA-interacting protein 2 OS=Homo sapiens OX=9606 GN=RRP9 PE=1 SV=1	0.001	2.431	5	2	2	2	475	51.8	7.85	0	2	0	0	6807306	High	1
FALSE	High	Master Protein	F5H578	Pre-mRNA-processing factor 40 homolog A (Fragment) OS=Homo sapiens OX=9606 GN=PRPF40A PE=1 SV=1	0.001	2.419	2	1	1	1	448	48.1	5.88	0	1	0	0		High	1
FALSE	High	Master Protein	Q96H79	Zinc finger CCCH-type antiviral protein 1-like OS=Homo sapiens OX=9606 GN=ZC3HAV1L PE=1 SV=2	0.001	2.413	4	1	1	1	300	32.9	8.13	0	1	0	0		High	1
FALSE	High	Master Protein	Q6P1M0	Long-chain fatty acid transport protein 4 OS=Homo sapiens OX=9606 GN=SLC27A4 PE=1 SV=1	0.001	2.399	3	1	1	1	643	72	8.47	13	1	0	0		High	1
FALSE	High	Master Protein	A0A669KB29	CXXC-type zinc finger protein 1 OS=Homo sapiens OX=9606 GN=CXXC1 PE=4 SV=1	0.001	2.366	2	1	1	1	647	74.6	8.24	43	1	0	0		High	1
FALSE	High	Master Protein	Q99496	E3 ubiquitin-protein ligase RING2 OS=Homo sapiens OX=9606 GN=RNF2 PE=1 SV=1	0.001	2.353	4	1	1	1	336	37.6	6.84	37	1	0	0		High	1
FALSE	High	Master Protein	Q9Y4W6	AFG3-like protein 2 OS=Homo sapiens OX=9606 GN=AFG3L2 PE=1 SV=2	0.001	2.349	2	2	2	2	797	88.5	8.66	21	2	0	0		High	1
FALSE	High	Master Protein	P35606	Coatomer subunit beta' OS=Homo sapiens OX=9606 GN=COPB2 PE=1 SV=2	0.001	2.347	1	1	1	1	906	102.4	5.27	33	1	0	0		High	1
FALSE	High	Master Protein	H7C573	Peroxisomal acyl-coenzyme A oxidase 2 (Fragment) OS=Homo sapiens OX=9606 GN=ACOX2 PE=4 SV=1	0.001	2.335	62	1	1	1	13	1.5	10.84	31	1	0	0	47183596	High	1
FALSE	High	Master Protein	P15531	Nucleoside diphosphate kinase A OS=Homo sapiens OX=9606 GN=NME1 PE=1 SV=1	0.001	2.319	8	1	1	1	152	17.1	6.19	29	1	0	0		High	1
FALSE	High	Master Protein	K7EPZ3	Kelch-like ECH-associated protein 1 (Fragment) OS=Homo sapiens OX=9606 GN=KEAP1 PE=1 SV=1	0.001	2.319	7	1	1	1	116	12.4	7.31	23	1	0	0		High	1
FALSE	High	Master Protein	Q86V48	Leucine zipper protein 1 OS=Homo sapiens OX=9606 GN=LUZP1 PE=1 SV=2	0.002	2.309	1	1	1	1	1076	120.2	8.5	24	1	0	0		High	1
FALSE	High	Master Protein	Q5T440	Putative transferase CAF17, mitochondrial OS=Homo sapiens OX=9606 GN=IBA57 PE=1 SV=1	0.002	2.305	4	1	1	1	356	38.1	9.83	0	1	0	0		High	1
FALSE	High	Master Protein	Q99717	Mothers against decapentaplegic homolog 5 OS=Homo sapiens OX=9606 GN=SMAD5 PE=1 SV=1	0.002	2.304	2	1	1	1	465	52.2	7.71	24	1	0	0		High	1
FALSE	High	Master Protein	P09669	Cytochrome c oxidase subunit 6C OS=Homo sapiens OX=9606 GN=COX6C PE=1 SV=2	0.002	2.299	9	1	2	1	75	8.8	10.39	16	1	0	0	3.27351e+06	High	1
FALSE	High	Master Protein	Q9BYD2	39S ribosomal protein L9, mitochondrial OS=Homo sapiens OX=9606 GN=MRPL9 PE=1 SV=2	0.002	2.29	4	1	1	1	267	30.2	10.08	0	1	0	0		High	1
FALSE	High	Master Protein	Q9UQ80	Proliferation-associated protein 2G4 OS=Homo sapiens OX=9606 GN=PA2G4 PE=1 SV=3	0.002	2.27	4	2	2	2	394	43.8	6.55	21	2	0	0	2.03398e+07	High	1
FALSE	High	Master Protein	D6RDI8	Acyl-CoA dehydrogenase family member 11 OS=Homo sapiens OX=9606 GN=ACAD11 PE=1 SV=2	0.002	2.266	2	1	1	1	476	53.7	6.84	0	1	0	0		High	1
FALSE	High	Master Protein	O75449	Katanin p60 ATPase-containing subunit A1 OS=Homo sapiens OX=9606 GN=KATNA1 PE=1 SV=1	0.002	2.26	2	1	1	1	491	55.9	6.9	41	1	0	0	12657272	High	1
FALSE	High	Master Protein	Q8WUY1	Protein THEM6 OS=Homo sapiens OX=9606 GN=THEM6 PE=1 SV=2	0.002	2.253	4	1	1	1	208	23.9	9.55	36	1	0	0		High	1
FALSE	High	Master Protein	M0QYQ9	Splicing factor U2AF 65 kDa subunit (Fragment) OS=Homo sapiens OX=9606 GN=U2AF2 PE=4 SV=1	0.002	2.253	16	1	1	1	51	5.5	4.82	36	1	0	0	43655668	High	1
FALSE	High	Master Protein	Q7LGA3	Heparan sulfate 2-O-sulfotransferase 1 OS=Homo sapiens OX=9606 GN=HS2ST1 PE=1 SV=1	0.002	2.248	3	1	1	1	356	41.9	8.69	0	1	0	0	19460768	High	1
FALSE	High	Master Protein	X6R3U4	Pleckstrin homology domain-containing family H member 3 OS=Homo sapiens OX=9606 GN=PLEKHH3 PE=1 SV=1	0.002	2.221	2	1	1	1	790	84.8	7.83	0	1	0	0		High	1
FALSE	High	Master Protein	B1AKM8	Phosphatidylserine decarboxylase proenzyme, mitochondrial (Fragment) OS=Homo sapiens OX=9606 GN=PISD PE=1 SV=1	0.002	2.21	6	1	1	1	228	26.3	9.82	0	1	0	0		High	1
FALSE	High	Master Protein	A0A669KBF2	Carbamoyl-phosphate synthase [ammonia], mitochondrial (Fragment) OS=Homo sapiens OX=9606 GN=CPS1 PE=4 SV=1	0.002	2.203	2	1	1	1	660	73.3	5.41	0	1	0	0	98674136	High	1
FALSE	High	Master Protein	J3KR73	Ras-related protein Rab-6B (Fragment) OS=Homo sapiens OX=9606 GN=RAB6B PE=1 SV=1	0.002	2.194	10	1	1	1	124	14.3	4.78	22	1	0	0		High	1
FALSE	High	Master Protein	Q9NXV6	CDKN2A-interacting protein OS=Homo sapiens OX=9606 GN=CDKN2AIP PE=1 SV=3	0.002	2.194	2	1	1	1	580	61.1	9.01	13	1	0	0		High	1
FALSE	High	Master Protein	Q6IEG0	U11/U12 small nuclear ribonucleoprotein 48 kDa protein OS=Homo sapiens OX=9606 GN=SNRNP48 PE=1 SV=2	0.002	2.192	2	1	1	1	339	39.9	6.95	0	1	0	0	17031558	High	1
FALSE	High	Master Protein	H0YE57	7-dehydrocholesterol reductase (Fragment) OS=Homo sapiens OX=9606 GN=DHCR7 PE=1 SV=1	0.002	2.18	5	1	1	1	221	25.5	8.29	28	1	0	0		High	1
FALSE	High	Master Protein	Q9Y2A7	Nck-associated protein 1 OS=Homo sapiens OX=9606 GN=NCKAP1 PE=1 SV=1	0.002	2.179	1	1	1	1	1128	128.7	6.62	0	1	0	0		High	1
FALSE	High	Master Protein	O43852	Calumenin OS=Homo sapiens OX=9606 GN=CALU PE=1 SV=2	0.002	2.166	3	1	1	1	315	37.1	4.64	0	1	0	0		High	1
FALSE	High	Master Protein	P49321	Nuclear autoantigenic sperm protein OS=Homo sapiens OX=9606 GN=NASP PE=1 SV=2	0.002	2.154	1	1	1	1	788	85.2	4.3	0	1	0	0		High	1
FALSE	High	Master Protein	P10155	60 kDa SS-A/Ro ribonucleoprotein OS=Homo sapiens OX=9606 GN=RO60 PE=1 SV=2	0.002	2.147	1	1	1	1	538	60.6	8.03	0	1	0	0	14771814	High	1
FALSE	High	Master Protein	Q9BSC4	Nucleolar protein 10 OS=Homo sapiens OX=9606 GN=NOL10 PE=1 SV=1	0.002	2.145	3	1	1	1	688	80.3	8.46	0	1	0	0		High	1
FALSE	High	Master Protein	Q9UHC7	E3 ubiquitin-protein ligase makorin-1 OS=Homo sapiens OX=9606 GN=MKRN1 PE=1 SV=3	0.002	2.142	3	1	1	1	482	53.3	5.14	0	1	0	0		High	1
FALSE	High	Master Protein	I3L2C6	Mitochondrial Rho GTPase 2 (Fragment) OS=Homo sapiens OX=9606 GN=RHOT2 PE=1 SV=1	0.002	2.141	4	1	1	1	214	23.7	4.98	32	1	0	0		High	1
FALSE	High	Master Protein	Q9BRX2	Protein pelota homolog OS=Homo sapiens OX=9606 GN=PELO PE=1 SV=2	0.002	2.139	5	2	2	2	385	43.3	6.34	19	2	0	0		High	1
FALSE	High	Master Protein	Q8NBA8	tRNA-uridine aminocarboxypropyltransferase 2 OS=Homo sapiens OX=9606 GN=DTWD2 PE=1 SV=1	0.002	2.119	4	1	1	1	298	33.4	8.68	28	1	0	0		High	1
FALSE	High	Master Protein	Q92600	CCR4-NOT transcription complex subunit 9 OS=Homo sapiens OX=9606 GN=CNOT9 PE=1 SV=1	0.002	2.115	4	1	1	1	299	33.6	8.03	27	1	0	0		High	1
FALSE	High	Master Protein	A0A0A0MQX1	Unconventional myosin-X OS=Homo sapiens OX=9606 GN=MYO10 PE=1 SV=1	0.003	2.083	0	1	1	1	2069	238.4	6.14	0	1	0	0		High	1
FALSE	High	Master Protein	Q8IY37	Probable ATP-dependent RNA helicase DHX37 OS=Homo sapiens OX=9606 GN=DHX37 PE=1 SV=1	0.003	2.073	1	1	1	1	1157	129.5	8.1	15	1	0	0		High	1
FALSE	High	Master Protein	C9J3L8	Translocon-associated protein subunit alpha OS=Homo sapiens OX=9606 GN=SSR1 PE=1 SV=1	0.003	2.05	3	1	1	1	265	29.6	4.3	21	1	0	0	12137261	High	1
FALSE	High	Master Protein	F8WBB5	GTP-binding protein 10 OS=Homo sapiens OX=9606 GN=GTPBP10 PE=1 SV=1	0.003	2.036	10	1	1	1	107	11.6	9.8	0	1	0	0		High	1
FALSE	High	Master Protein	J3KSI8	28S ribosomal protein S7, mitochondrial (Fragment) OS=Homo sapiens OX=9606 GN=MRPS7 PE=1 SV=1	0.003	2.032	14	2	2	2	156	18.4	10.13	0	2	0	0	189789760	High	1
FALSE	High	Master Protein	F8WBE4	Zinc finger protein 277 OS=Homo sapiens OX=9606 GN=ZNF277 PE=1 SV=1	0.003	2.017	7	1	3	1	107	11.7	5.21	48	1	0	0	5160156	High	1
FALSE	High	Master Protein	O75306	NADH dehydrogenase [ubiquinone] iron-sulfur protein 2, mitochondrial OS=Homo sapiens OX=9606 GN=NDUFS2 PE=1 SV=2	0.003	2.017	2	1	1	1	463	52.5	7.55	0	1	0	0	12223647	High	1
FALSE	High	Master Protein	Q7L8L6	FAST kinase domain-containing protein 5, mitochondrial OS=Homo sapiens OX=9606 GN=FASTKD5 PE=1 SV=1	0.003	1.991	1	1	1	1	764	86.5	8.13	23	1	0	0		High	1
FALSE	High	Master Protein	O43293	Death-associated protein kinase 3 OS=Homo sapiens OX=9606 GN=DAPK3 PE=1 SV=1	0.003	1.99	2	1	1	1	454	52.5	6.89	16	1	0	0	2.11529e+06	High	1
FALSE	High	Master Protein	P48444	Coatomer subunit delta OS=Homo sapiens OX=9606 GN=ARCN1 PE=1 SV=1	0.003	1.983	2	1	1	1	511	57.2	6.21	36	1	0	0		High	1
FALSE	High	Master Protein	Q86V59	Paraneoplastic antigen-like protein 8A OS=Homo sapiens OX=9606 GN=PNMA8A PE=1 SV=2	0.003	1.975	4	1	1	1	439	48.1	8.97	14	1	0	0		High	1
FALSE	High	Master Protein	A0A2R8Y7S8	DNA mismatch repair protein Msh2 OS=Homo sapiens OX=9606 GN=MSH2 PE=1 SV=1	0.003	1.97	1	1	1	1	558	63.2	7.33	0	1	0	0		High	1
FALSE	High	Master Protein	A0A087WWG9	E3 ubiquitin-protein ligase UHRF1 (Fragment) OS=Homo sapiens OX=9606 GN=UHRF1 PE=1 SV=1	0.003	1.968	1	1	1	1	496	55	9.51	17	1	0	0		High	1
FALSE	High	Master Protein	A0A5F9ZHU7	DNA primase large subunit OS=Homo sapiens OX=9606 GN=PRIM2 PE=1 SV=1	0.003	1.955	2	1	1	1	595	68.3	7.64	0	1	0	0		High	1
FALSE	High	Master Protein	H3BPT5	Bifunctional peptidase and arginyl-hydroxylase JMJD5 (Fragment) OS=Homo sapiens OX=9606 GN=KDM8 PE=1 SV=1	0.003	1.947	9	1	1	1	90	10.3	4.92	0	1	0	0	27058614	High	1
FALSE	High	Master Protein	X6RGP5	Protein transport protein sec16 (Fragment) OS=Homo sapiens OX=9606 GN=SEC16A PE=1 SV=1	0.003	1.926	1	1	1	1	1059	115.2	6.14	26	1	0	0		High	1
FALSE	High	Master Protein	K7EIR0	WD repeat-containing protein 18 OS=Homo sapiens OX=9606 GN=WDR18 PE=1 SV=1	0.003	1.921	2	1	1	1	409	44.8	6.89	27	1	0	0		High	1
FALSE	High	Master Protein	F5GZQ3	Trifunctional enzyme subunit beta, mitochondrial OS=Homo sapiens OX=9606 GN=HADHB PE=1 SV=1	0.003	1.914	3	1	1	1	459	49.6	9.42	14	1	0	0		High	1
FALSE	High	Master Protein	P33240	Cleavage stimulation factor subunit 2 OS=Homo sapiens OX=9606 GN=CSTF2 PE=1 SV=1	0.003	1.906	2	1	1	1	577	60.9	6.83	0	1	0	0	9110434	High	1
FALSE	High	Master Protein	E9PDP5	Ankyrin repeat and KH domain-containing protein 1 (Fragment) OS=Homo sapiens OX=9606 GN=ANKHD1 PE=1 SV=1	0.003	1.902	0	1	1	1	1565	166.6	5.01	31	1	0	0	22038356	High	1
FALSE	High	Master Protein	Q5THR1	Probable ATP-dependent RNA helicase DHX35 OS=Homo sapiens OX=9606 GN=DHX35 PE=1 SV=1	0.003	1.893	1	1	1	1	679	76	8.68	0	1	0	0		High	1
FALSE	High	Master Protein	Q15629	Translocating chain-associated membrane protein 1 OS=Homo sapiens OX=9606 GN=TRAM1 PE=1 SV=3	0.003	1.885	2	1	1	1	374	43	9.63	0	1	0	0		High	1
FALSE	High	Master Protein	B8ZZB6	Protein IWS1 homolog (Fragment) OS=Homo sapiens OX=9606 GN=IWS1 PE=1 SV=1	0.003	1.878	2	1	1	1	292	32	4.2	0	1	0	0		High	1
FALSE	High	Master Protein	A0A2R8Y5Q8	Tubulin-specific chaperone E OS=Homo sapiens OX=9606 GN=TBCE PE=1 SV=1	0.003	1.872	1	1	1	1	549	61.8	6.24	0	1	0	0	122736784	High	1
FALSE	High	Master Protein	F6RFD5	Destrin OS=Homo sapiens OX=9606 GN=DSTN PE=1 SV=1	0.003	1.868	9	1	1	1	135	15.4	8.59	0	1	0	0	18123324	High	1	Acetyl [N-Term]
FALSE	High	Master Protein	H0YE28	Selenoprotein H (Fragment) OS=Homo sapiens OX=9606 GN=SELENOH PE=1 SV=1	0.003	1.859	10	1	1	1	94	10.4	8.88	28	1	0	0		High	1
FALSE	High	Master Protein	Q5VU11	Ribonuclease P protein subunit p30 (Fragment) OS=Homo sapiens OX=9606 GN=RPP30 PE=1 SV=1	0.003	1.826	5	1	1	1	254	28.1	9.22	28	1	0	0		High	1
FALSE	High	Master Protein	P25788	Proteasome subunit alpha type-3 OS=Homo sapiens OX=9606 GN=PSMA3 PE=1 SV=2	0.003	1.824	4	1	1	1	255	28.4	5.33	15	1	0	0		High	1
FALSE	High	Master Protein	H3BT29	Protein PML (Fragment) OS=Homo sapiens OX=9606 GN=PML PE=1 SV=1	0.003	1.821	5	1	1	1	240	26.5	5.68	0	1	0	0		High	1
FALSE	High	Master Protein	Q9C0I9	Leucine-rich repeat-containing protein 27 OS=Homo sapiens OX=9606 GN=LRRC27 PE=1 SV=2	0.003	1.817	2	1	1	1	530	60.1	9.6	19	1	0	0		High	1	Phospho [S397(100); T399(100)]
FALSE	High	Master Protein	H7C2E8	tRNA (adenine(58)-N(1))-methyltransferase, mitochondrial (Fragment) OS=Homo sapiens OX=9606 GN=TRMT61B PE=1 SV=1	0.003	1.813	8	1	2	1	102	11.6	7.88	27	1	0	0	120278446	High	1	Acetyl [N-Term]
FALSE	High	Master Protein	Q5TCS8	Adenylate kinase 9 OS=Homo sapiens OX=9606 GN=AK9 PE=1 SV=2	0.003	1.81	1	2	2	2	1911	221.3	5.01	0	2	0	0	57459458	High	1
FALSE	High	Master Protein	O14893	Gem-associated protein 2 OS=Homo sapiens OX=9606 GN=GEMIN2 PE=1 SV=1	0.003	1.788	3	1	1	1	280	31.6	5.58	15	1	0	0	16447450	High	1
FALSE	High	Master Protein	Q14142	Tripartite motif-containing protein 14 OS=Homo sapiens OX=9606 GN=TRIM14 PE=1 SV=2	0.003	1.784	2	1	1	1	442	49.7	7.87	0	1	0	0		High	1
FALSE	High	Master Protein	Q96EK4	THAP domain-containing protein 11 OS=Homo sapiens OX=9606 GN=THAP11 PE=1 SV=2	0.003	1.783	3	1	1	1	314	34.4	8.98	42	1	0	0		High	1
FALSE	High	Master Protein	P54577	Tyrosine--tRNA ligase, cytoplasmic OS=Homo sapiens OX=9606 GN=YARS1 PE=1 SV=4	0.003	1.781	2	1	1	1	528	59.1	7.05	0	1	0	0		High	1
FALSE	High	Master Protein	H3BUI9	Cytochrome b-c1 complex subunit 2, mitochondrial OS=Homo sapiens OX=9606 GN=UQCRC2 PE=1 SV=1	0.003	1.778	11	1	1	1	132	14.2	9.99	0	1	0	0		High	1
FALSE	High	Master Protein	A0A0A0MS54	cAMP-dependent protein kinase catalytic subunit beta OS=Homo sapiens OX=9606 GN=PRKACB PE=1 SV=1	0.003	1.775	3	1	1	1	357	41.3	8.56	0	1	0	0		High	1
FALSE	High	Master Protein	P82675	28S ribosomal protein S5, mitochondrial OS=Homo sapiens OX=9606 GN=MRPS5 PE=1 SV=2	0.004	1.768	2	1	1	1	430	48	9.92	0	1	0	0		High	1
FALSE	High	Master Protein	Q96AX1	Vacuolar protein sorting-associated protein 33A OS=Homo sapiens OX=9606 GN=VPS33A PE=1 SV=1	0.004	1.762	1	1	1	1	596	67.6	6.96	28	1	0	0		High	1
FALSE	High	Master Protein	H0YD93	RUN and FYVE domain-containing protein 2 (Fragment) OS=Homo sapiens OX=9606 GN=RUFY2 PE=1 SV=1	0.004	1.758	1	1	1	1	620	71.4	5.99	0	1	0	0	23204548	High	1
FALSE	High	Master Protein	H7C3C2	Negative elongation factor A (Fragment) OS=Homo sapiens OX=9606 GN=NELFA PE=1 SV=1	0.004	1.755	15	1	1	1	65	7	7.34	25	1	0	0		High	1
FALSE	High	Master Protein	F8W6L0	Ras GTPase-activating protein 4B OS=Homo sapiens OX=9606 GN=RASA4B PE=1 SV=1	0.005	1.718	1	1	1	1	731	82.2	7.64	0	1	0	0		High	1
FALSE	High	Master Protein	P51570	Galactokinase OS=Homo sapiens OX=9606 GN=GALK1 PE=1 SV=1	0.005	1.714	3	1	1	1	392	42.2	6.46	31	1	0	0		High	1
FALSE	High	Master Protein	Q9Y2D8	Afadin- and alpha-actinin-binding protein OS=Homo sapiens OX=9606 GN=SSX2IP PE=1 SV=3	0.005	1.705	1	1	1	1	614	71.2	6.4	0	1	0	0		High	1
FALSE	High	Master Protein	H0Y614	Ubiquitin-fold modifier 1 (Fragment) OS=Homo sapiens OX=9606 GN=UFM1 PE=1 SV=1	0.005	1.692	19	1	1	1	81	8.7	9.47	27	1	0	0		High	1
FALSE	High	Master Protein	P27694	Replication protein A 70 kDa DNA-binding subunit OS=Homo sapiens OX=9606 GN=RPA1 PE=1 SV=2	0.005	1.682	1	1	1	1	616	68.1	7.21	0	1	0	0	504091296	High	1
FALSE	High	Master Protein	B7ZBH1	Eukaryotic translation initiation factor 6 (Fragment) OS=Homo sapiens OX=9606 GN=EIF6 PE=1 SV=1	0.005	1.678	9	1	1	1	108	11.8	6.27	21	1	0	0	24193984	High	1
FALSE	High	Master Protein	A0A087WXL3	DNA polymerase theta OS=Homo sapiens OX=9606 GN=POLQ PE=1 SV=1	0.006	1.674	0	1	1	1	2725	305	7.77	22	1	0	0	11513928	High	1
FALSE	High	Master Protein	Q9NTK5	Obg-like ATPase 1 OS=Homo sapiens OX=9606 GN=OLA1 PE=1 SV=2	0.007	1.659	2	1	1	1	396	44.7	7.81	0	1	0	0	15382096	High	1
FALSE	High	Master Protein	G3XAB9	Germ cell associated 1, isoform CRA_b OS=Homo sapiens OX=9606 GN=GSG1 PE=1 SV=1	0.007	1.648	5	1	13	1	321	35.4	7.44	15	1	0	0	12535599616	High	1
FALSE	High	Master Protein	H0YJR7	Calmodulin-binding transcription activator 1 (Fragment) OS=Homo sapiens OX=9606 GN=CAMTA1 PE=1 SV=1	0.007	1.645	15	1	1	1	239	27.7	10.07	0	1	0	0		High	1	Acetyl [N-Term]
FALSE	High	Master Protein	O00487	26S proteasome non-ATPase regulatory subunit 14 OS=Homo sapiens OX=9606 GN=PSMD14 PE=1 SV=1	0.007	1.637	2	1	1	1	310	34.6	6.52	0	1	0	0	21159664	High	1
FALSE	High	Master Protein	Q6P4A7	Sideroflexin-4 OS=Homo sapiens OX=9606 GN=SFXN4 PE=1 SV=1	0.007	1.629	4	1	1	1	337	38	9.19	0	1	0	0	40492868	High	1
FALSE	High	Master Protein	Q12933	TNF receptor-associated factor 2 OS=Homo sapiens OX=9606 GN=TRAF2 PE=1 SV=2	0.007	1.629	3	1	1	1	501	55.8	7.53	17	1	0	0		High	1
FALSE	High	Master Protein	H3BNT7	26S proteasome non-ATPase regulatory subunit 7 OS=Homo sapiens OX=9606 GN=PSMD7 PE=1 SV=1	0.007	1.609	14	1	1	1	177	20.1	5.57	0	1	0	0		High	1
FALSE	High	Master Protein	A6ND22	28S ribosomal protein S16, mitochondrial OS=Homo sapiens OX=9606 GN=MRPS16 PE=1 SV=1	0.007	1.605	18	1	1	1	99	11.1	9.69	0	1	0	0		High	1
FALSE	High	Master Protein	Q5VVW2	GTPase-activating Rap/Ran-GAP domain-like protein 3 OS=Homo sapiens OX=9606 GN=GARNL3 PE=2 SV=2	0.008	1.6	1	1	1	1	1013	112.8	7.65	0	1	0	0		High	1
FALSE	High	Master Protein	Q9UH62	Armadillo repeat-containing X-linked protein 3 OS=Homo sapiens OX=9606 GN=ARMCX3 PE=1 SV=1	0.008	1.597	3	1	1	1	379	42.5	8.37	0	1	0	0		High	1
FALSE	High	Master Protein	P40926	Malate dehydrogenase, mitochondrial OS=Homo sapiens OX=9606 GN=MDH2 PE=1 SV=3	0.008	1.586	3	1	1	1	338	35.5	8.68	25	1	0	0	20662238	High	1
FALSE	High	Master Protein	Q96QC0	Serine/threonine-protein phosphatase 1 regulatory subunit 10 OS=Homo sapiens OX=9606 GN=PPP1R10 PE=1 SV=1	0.007	1.581	2	1	1	1	940	99	9.17	13	1	0	0		High	1
FALSE	High	Master Protein	H3BTF6	Tubulin epsilon and delta complex protein 2 (Fragment) OS=Homo sapiens OX=9606 GN=TEDC2 PE=1 SV=1	0.007	1.578	4	1	1	1	285	30.4	9.88	0	1	0	0	31854296	High	1
FALSE	High	Master Protein	Q96KG9	N-terminal kinase-like protein OS=Homo sapiens OX=9606 GN=SCYL1 PE=1 SV=1	0.007	1.565	1	1	1	1	808	89.6	6.3	0	1	0	0		High	1
FALSE	High	Master Protein	Q9UDX5	Mitochondrial fission process protein 1 OS=Homo sapiens OX=9606 GN=MTFP1 PE=1 SV=1	0.007	1.558	7	1	1	1	166	18	9.31	0	1	0	0		High	1
FALSE	High	Master Protein	B4DP31	Phosphoribosyl pyrophosphate synthase-associated protein 1 OS=Homo sapiens OX=9606 GN=PRPSAP1 PE=1 SV=1	0.007	1.556	8	1	1	1	282	31.2	6.95	32	1	0	0		High	1
FALSE	High	Master Protein	Q6P1N0	Coiled-coil and C2 domain-containing protein 1A OS=Homo sapiens OX=9606 GN=CC2D1A PE=1 SV=1	0.009	1.542	1	1	1	1	951	104	8.09	0	1	0	0		High	1
FALSE	High	Master Protein	A0A1X7SBW3	E3 ubiquitin-protein ligase RNF187 OS=Homo sapiens OX=9606 GN=RNF187 PE=1 SV=1	0.009	1.539	5	1	1	1	235	26.2	5.95	0	1	0	0	14442658	High	1
FALSE	High	Master Protein	A0A140TA86	MICOS complex subunit MIC13 OS=Homo sapiens OX=9606 GN=MICOS13 PE=1 SV=1	0.009	1.534	5	1	1	1	140	15.4	9.03	38	1	0	0	8875768	High	1
FALSE	High	Master Protein	G5E954	Cyclin C, isoform CRA_c OS=Homo sapiens OX=9606 GN=CCNC PE=1 SV=1	0.009	1.524	5	1	1	1	202	24	6.9	17	1	0	0		High	1
FALSE	High	Master Protein	Q12986	Transcriptional repressor NF-X1 OS=Homo sapiens OX=9606 GN=NFX1 PE=1 SV=2	0.009	1.523	1	1	1	1	1120	124.3	8.24	33	1	0	0		High	1
FALSE	High	Master Protein	P23497	Nuclear autoantigen Sp-100 OS=Homo sapiens OX=9606 GN=SP100 PE=1 SV=3	0.009	1.518	1	1	1	1	879	100.4	8.22	0	1	0	0	221926864	High	1
FALSE	High	Master Protein	P20073	Annexin A7 OS=Homo sapiens OX=9606 GN=ANXA7 PE=1 SV=3	0.009	1.515	2	1	1	1	488	52.7	5.68	0	1	0	0		High	1
FALSE	High	Master Protein	Q86X55	Histone-arginine methyltransferase CARM1 OS=Homo sapiens OX=9606 GN=CARM1 PE=1 SV=3	0.009	1.515	1	1	1	1	608	65.8	6.73	24	1	0	0	14377125	High	1
FALSE	High	Master Protein	K7ELX4	Ferrochelatase, mitochondrial (Fragment) OS=Homo sapiens OX=9606 GN=FECH PE=1 SV=1	0.01	1.509	5	1	1	1	326	37	9.31	0	1	0	0		High	1
FALSE	High	Master Protein	Q9UHD1	Cysteine and histidine-rich domain-containing protein 1 OS=Homo sapiens OX=9606 GN=CHORDC1 PE=1 SV=2	0.01	1.505	5	1	1	1	332	37.5	7.87	0	1	0	0		High	1
FALSE	Medium	Master Protein	Q6PID8	Kelch domain-containing protein 10 OS=Homo sapiens OX=9606 GN=KLHDC10 PE=1 SV=1	0.01	1.5	3	1	1	1	442	49.1	9.38	0	1	0	0		High	1
FALSE	Medium	Master Protein	H0YHN9	Mitochondrial 10-formyltetrahydrofolate dehydrogenase (Fragment) OS=Homo sapiens OX=9606 GN=ALDH1L2 PE=1 SV=1	0.011	1.493	8	1	1	1	92	10.5	5.82	47	1	0	0		High	1
FALSE	Medium	Master Protein	P07737	Profilin-1 OS=Homo sapiens OX=9606 GN=PFN1 PE=1 SV=2	0.011	1.476	10	1	1	1	140	15	8.27	0	1	0	0		High	1
FALSE	Medium	Master Protein	Q9NX00	Transmembrane protein 160 OS=Homo sapiens OX=9606 GN=TMEM160 PE=1 SV=1	0.011	1.474	4	1	1	1	188	19.6	8.03	40	1	0	0		High	1
FALSE	Medium	Master Protein	P07814	Bifunctional glutamate/proline--tRNA ligase OS=Homo sapiens OX=9606 GN=EPRS1 PE=1 SV=5	0.011	1.474	1	1	1	1	1512	170.5	7.33	22	1	0	0		High	1
FALSE	Medium	Master Protein	Q96SB8	Structural maintenance of chromosomes protein 6 OS=Homo sapiens OX=9606 GN=SMC6 PE=1 SV=2	0.011	1.471	1	1	1	1	1091	126.2	6.99	0	1	0	0		High	1
FALSE	Medium	Master Protein	D6W5Y5	Cold inducible RNA binding protein, isoform CRA_c OS=Homo sapiens OX=9606 GN=CIRBP PE=1 SV=1	0.011	1.467	3	1	1	1	297	31.9	9.61	30	1	0	0	16371643	High	1
FALSE	Medium	Master Protein	A0A0C4DGZ4	Insulin-induced gene protein OS=Homo sapiens OX=9606 GN=INSIG2 PE=1 SV=1	0.011	1.461	3	1	1	1	238	26.4	8.7	33	1	0	0	29862220	High	1
FALSE	Medium	Master Protein	Q9UPP2	IQ motif and SEC7 domain-containing protein 3 OS=Homo sapiens OX=9606 GN=IQSEC3 PE=2 SV=3	0.011	1.457	1	1	1	1	1182	127.5	6.51	0	1	0	0	21140574	High	1
FALSE	Medium	Master Protein	F6VUX8	Centromere protein J OS=Homo sapiens OX=9606 GN=CENPJ PE=1 SV=1	0.011	1.452	1	1	1	1	1136	129.9	6.93	0	1	0	0	43704980	High	1
FALSE	Medium	Master Protein	Q8N3L3	Beta-taxilin OS=Homo sapiens OX=9606 GN=TXLNB PE=1 SV=3	0.011	1.45	3	1	1	1	684	76.5	4.93	0	1	0	0		High	1
FALSE	Medium	Master Protein	Q9ULW0	Targeting protein for Xklp2 OS=Homo sapiens OX=9606 GN=TPX2 PE=1 SV=2	0.011	1.443	1	1	1	1	747	85.6	9.23	0	1	0	0		High	1
FALSE	Medium	Master Protein	H3BS34	72 kDa type IV collagenase (Fragment) OS=Homo sapiens OX=9606 GN=MMP2 PE=1 SV=9	0.011	1.435	3	1	1	1	251	28.3	5.1	0	1	0	0		High	1
FALSE	Medium	Master Protein	E9PDU6	Calponin (Fragment) OS=Homo sapiens OX=9606 GN=CNN3 PE=1 SV=1	0.011	1.434	8	1	1	1	185	20.2	9.42	0	1	0	0		High	1
FALSE	Medium	Master Protein	H0YMN5	Chromatin-remodeling ATPase INO80 OS=Homo sapiens OX=9606 GN=INO80 PE=1 SV=1	0.011	1.425	1	1	1	1	1104	127.9	9.42	0	1	0	0	1730550400	High	1	Acetyl [N-Term]
FALSE	Medium	Master Protein	Q8IYE0	Coiled-coil domain-containing protein 146 OS=Homo sapiens OX=9606 GN=CCDC146 PE=1 SV=2	0.012	1.406	1	1	1	1	955	112.7	8.48	0	1	0	0		High	1
FALSE	Medium	Master Protein	H0Y8V8	rRNA N6-adenosine-methyltransferase ZCCHC4 (Fragment) OS=Homo sapiens OX=9606 GN=ZCCHC4 PE=1 SV=1	0.012	1.406	3	1	1	1	302	35.1	7.97	0	1	0	0		High	1
FALSE	Medium	Master Protein	K7EJE1	NADH dehydrogenase [ubiquinone] 1 alpha subcomplex subunit 13 OS=Homo sapiens OX=9606 GN=NDUFA13 PE=4 SV=1	0.012	1.402	9	1	1	1	150	17.1	10.3	0	1	0	0		High	1
FALSE	Medium	Master Protein	H0Y662	Proto-oncogene DBL (Fragment) OS=Homo sapiens OX=9606 GN=MCF2 PE=1 SV=1	0.012	1.397	3	1	1	1	429	50.4	6.34	0	1	0	0		High	1
FALSE	Medium	Master Protein	Q96HP4	Oxidoreductase NAD-binding domain-containing protein 1 OS=Homo sapiens OX=9606 GN=OXNAD1 PE=1 SV=1	0.012	1.392	2	1	1	1	312	34.8	8.37	38	1	0	0		High	1
FALSE	Medium	Master Protein	Q9H9A5	CCR4-NOT transcription complex subunit 10 OS=Homo sapiens OX=9606 GN=CNOT10 PE=1 SV=1	0.013	1.366	2	1	1	1	744	82.3	7.78	0	1	0	0		High	1
FALSE	Medium	Master Protein	A6NN14	Zinc finger protein 729 OS=Homo sapiens OX=9606 GN=ZNF729 PE=2 SV=4	0.013	1.362	1	1	1	1	1252	144.9	9.5	0	1	0	0		High	1	Phospho [S1004(98.3)]
FALSE	Medium	Master Protein	A0A286YFE0	Putative coiled-coil domain-containing protein 196 OS=Homo sapiens OX=9606 GN=CCDC196 PE=1 SV=1	0.013	1.361	3	1	1	1	256	30.1	8.24	0	1	0	0		High	1
FALSE	Medium	Master Protein	P49336	Cyclin-dependent kinase 8 OS=Homo sapiens OX=9606 GN=CDK8 PE=1 SV=1	0.014	1.353	2	1	1	1	464	53.3	8.57	0	1	0	0		High	1
FALSE	Medium	Master Protein	Q9Y4W2	Ribosomal biogenesis protein LAS1L OS=Homo sapiens OX=9606 GN=LAS1L PE=1 SV=2	0.014	1.345	2	1	1	1	734	83	4.73	0	1	0	0		High	1
FALSE	Medium	Master Protein	A0A0C4DGS9	Choline/ethanolaminephosphotransferase 1 OS=Homo sapiens OX=9606 GN=CEPT1 PE=1 SV=1	0.014	1.336	4	1	1	1	280	31.3	7.93	0	1	0	0	13723546	High	1
FALSE	Medium	Master Protein	A0A075B6Q5	Immunoglobulin heavy variable 3-64 OS=Homo sapiens OX=9606 GN=IGHV3-64 PE=3 SV=1	0.014	1.333	19	1	2	1	118	12.9	7.85	0	1	0	0		High	1
FALSE	Medium	Master Protein	Q9BPW8	Protein NipSnap homolog 1 OS=Homo sapiens OX=9606 GN=NIPSNAP1 PE=1 SV=1	0.014	1.331	5	1	1	1	284	33.3	9.31	16	1	0	0		High	1
FALSE	Medium	Master Protein	H0YK31	WD repeat-containing protein 20 (Fragment) OS=Homo sapiens OX=9606 GN=WDR20 PE=1 SV=1	0.014	1.322	11	1	1	1	72	8	7.34	0	1	0	0		High	1	Acetyl [N-Term]
FALSE	Medium	Master Protein	A0A0A0MT55	Sarcosine dehydrogenase, mitochondrial OS=Homo sapiens OX=9606 GN=SARDH PE=1 SV=1	0.014	1.317	1	1	1	1	602	67.2	6.93	22	1	0	0		High	1
FALSE	Medium	Master Protein	Q12934	Filensin OS=Homo sapiens OX=9606 GN=BFSP1 PE=1 SV=3	0.014	1.314	1	1	1	1	665	74.5	5.14	21	1	0	0	15043151	High	1
FALSE	Medium	Master Protein	A0A286YEY4	Immunoglobulin heavy constant gamma 2 (Fragment) OS=Homo sapiens OX=9606 GN=IGHG2 PE=1 SV=1	0.014	1.306	7	1	1	1	395	43.8	6.52	16	1	0	0	113710512	High	1
FALSE	Medium	Master Protein	Q15388	Mitochondrial import receptor subunit TOM20 homolog OS=Homo sapiens OX=9606 GN=TOMM20 PE=1 SV=1	0.014	1.302	9	1	1	1	145	16.3	8.6	25	1	0	0	36578152	High	1
FALSE	Medium	Master Protein	A0A2R8Y5W5	tRNA-splicing endonuclease subunit Sen15 (Fragment) OS=Homo sapiens OX=9606 GN=TSEN15 PE=1 SV=1	0.014	1.299	30	1	1	1	126	14.2	5.4	0	1	0	0		High	1
FALSE	Medium	Master Protein	H3BQH3	Kelch domain-containing protein 4 (Fragment) OS=Homo sapiens OX=9606 GN=KLHDC4 PE=1 SV=8	0.014	1.292	4	1	1	1	334	37.1	9.26	0	1	0	0		High	1
FALSE	Medium	Master Protein	P21796	Voltage-dependent anion-selective channel protein 1 OS=Homo sapiens OX=9606 GN=VDAC1 PE=1 SV=2	0.014	1.274	4	1	1	1	283	30.8	8.54	0	1	0	0		High	1
FALSE	Medium	Master Protein	H0Y8K0	Stress-70 protein, mitochondrial (Fragment) OS=Homo sapiens OX=9606 GN=HSPA9 PE=1 SV=1	0.015	1.269	14	1	1	1	100	10.6	8.91	0	1	0	0	34511008	High	1
FALSE	Medium	Master Protein	A8MZF0	Proline-rich protein 33 OS=Homo sapiens OX=9606 GN=PRR33 PE=4 SV=2	0.015	1.261	2	1	1	1	331	35.2	8.35	0	1	0	0	16442073	High	1
FALSE	Medium	Master Protein	O15260	Surfeit locus protein 4 OS=Homo sapiens OX=9606 GN=SURF4 PE=1 SV=3	0.015	1.257	4	1	1	1	269	30.4	7.78	0	1	0	0		High	1
FALSE	Medium	Master Protein	H7BZ77	TSC22 domain family protein 4 (Fragment) OS=Homo sapiens OX=9606 GN=TSC22D4 PE=1 SV=1	0.015	1.251	5	1	1	1	211	21.8	9.55	0	1	0	0	18814202	High	1
FALSE	Medium	Master Protein	Q8IY18	Structural maintenance of chromosomes protein 5 OS=Homo sapiens OX=9606 GN=SMC5 PE=1 SV=2	0.015	1.243	1	1	1	1	1101	128.7	8.38	0	1	0	0		High	1
FALSE	Medium	Master Protein	H7C1A8	NIF3-like protein 1 (Fragment) OS=Homo sapiens OX=9606 GN=NIF3L1 PE=1 SV=1	0.017	1.241	32	1	1	1	84	8.8	8.05	0	1	0	0		High	1
FALSE	Medium	Master Protein	Q8NG92	Olfactory receptor 13H1 OS=Homo sapiens OX=9606 GN=OR13H1 PE=2 SV=1	0.017	1.236	2	1	1	1	308	34.5	9.04	0	1	0	0		High	1
FALSE	Medium	Master Protein	Q9Y2X9	Zinc finger protein 281 OS=Homo sapiens OX=9606 GN=ZNF281 PE=1 SV=1	0.017	1.223	1	1	1	1	895	96.9	8.48	0	1	0	0		High	1
FALSE	Medium	Master Protein	A0A3B3ITE3	Gamma-tubulin complex component OS=Homo sapiens OX=9606 GN=TUBGCP3 PE=1 SV=1	0.017	1.221	1	1	2	1	612	68.4	8.88	17	1	0	0		High	1
FALSE	Medium	Master Protein	Q9NQH7	Xaa-Pro aminopeptidase 3 OS=Homo sapiens OX=9606 GN=XPNPEP3 PE=1 SV=1	0.017	1.219	1	1	1	1	507	57	6.83	43	1	0	0	77023024	High	1
FALSE	Medium	Master Protein	A0A0A0MTH3	Integrin-linked protein kinase OS=Homo sapiens OX=9606 GN=ILK PE=1 SV=1	0.017	1.211	2	1	1	1	483	54.6	7.97	0	1	0	0	4.68767e+06	High	1
FALSE	Medium	Master Protein	I3L2J8	Centrosomal protein of 131 kDa OS=Homo sapiens OX=9606 GN=CEP131 PE=1 SV=1	0.017	1.21	1	1	1	1	1047	117.6	8.78	0	1	0	0		High	1
FALSE	Medium	Master Protein	P49454	Centromere protein F OS=Homo sapiens OX=9606 GN=CENPF PE=1 SV=3	0.017	1.203	0	1	1	1	3114	357.3	5.1	0	1	0	0		High	1
FALSE	Medium	Master Protein	A8MQ02	Afadin OS=Homo sapiens OX=9606 GN=AFDN PE=1 SV=2	0.017	1.2	0	1	1	1	1781	201.7	6.51	0	1	0	0	36934820	High	1
FALSE	Medium	Master Protein	H0YN84	Serine/threonine-protein phosphatase 2A 56 kDa regulatory subunit gamma isoform (Fragment) OS=Homo sapiens OX=9606 GN=PPP2R5C PE=1 SV=1	0.017	1.194	9	1	1	1	89	10.5	9.09	0	1	0	0		High	1
FALSE	Medium	Master Protein	H0YAV7	E3 ubiquitin-protein ligase UBR5 (Fragment) OS=Homo sapiens OX=9606 GN=UBR5 PE=1 SV=1	0.017	1.192	15	1	1	1	201	21.7	6.39	0	1	0	0		High	1	Phospho [Y7(91.2)]
FALSE	Medium	Master Protein	M0QZH3	N-acetyltransferase 14 OS=Homo sapiens OX=9606 GN=NAT14 PE=1 SV=1	0.017	1.173	23	1	1	1	52	5.5	9.14	0	1	0	0		High	1
FALSE	Medium	Master Protein	C9IYB5	Metalloprotease TIKI1 OS=Homo sapiens OX=9606 GN=TRABD2A PE=1 SV=1	0.017	1.171	3	1	1	1	333	38.2	6.68	0	1	0	0		High	1
FALSE	Medium	Master Protein	E9PFH4	Transportin-3 OS=Homo sapiens OX=9606 GN=TNPO3 PE=1 SV=1	0.017	1.169	2	1	1	1	857	96.6	5.66	0	1	0	0		High	1
FALSE	Medium	Master Protein	K7ES57	UNC93-like protein MFSD11 (Fragment) OS=Homo sapiens OX=9606 GN=MFSD11 PE=4 SV=1	0.017	1.167	11	1	1	1	211	22.9	8.29	0	1	0	0		High	1	Phospho [T9(95.7)]
FALSE	Medium	Master Protein	Q9H339	Olfactory receptor 51B5 OS=Homo sapiens OX=9606 GN=OR51B5 PE=2 SV=2	0.018	1.142	3	1	1	1	312	35.2	8.31	0	1	0	0		High	1
FALSE	Medium	Master Protein	H7C3D4	Uncharacterized protein (Fragment) OS=Homo sapiens OX=9606 PE=4 SV=1	0.018	1.14	55	1	1	1	58	6.4	6.77	0	1	0	0		High	1	Acetyl [N-Term]
FALSE	Medium	Master Protein	Q9H3Z7	Protein ABHD16B OS=Homo sapiens OX=9606 GN=ABHD16B PE=3 SV=1	0.018	1.132	1	1	1	1	469	52.5	8.57	27	1	0	0	100708992	High	1
FALSE	Medium	Master Protein	M0R3H4	Protein GPR108 (Fragment) OS=Homo sapiens OX=9606 GN=GPR108 PE=1 SV=1	0.018	1.126	6	1	1	1	194	22	7.25	0	1	0	0		High	1
FALSE	Medium	Master Protein	H0YA85	Rho-related BTB domain-containing protein 3 (Fragment) OS=Homo sapiens OX=9606 GN=RHOBTB3 PE=1 SV=1	0.018	1.114	23	1	1	1	117	14.2	8.95	0	1	0	0		High	1	Phospho [S26(95.4)]
FALSE	Medium	Master Protein	Q12834	Cell division cycle protein 20 homolog OS=Homo sapiens OX=9606 GN=CDC20 PE=1 SV=2	0.019	1.111	2	1	1	1	499	54.7	9.23	19	1	0	0	224257056	High	1
FALSE	Medium	Master Protein	Q8NAB2	Kelch repeat and BTB domain-containing protein 3 OS=Homo sapiens OX=9606 GN=KBTBD3 PE=2 SV=3	0.019	1.102	1	1	1	1	612	69.8	5.35	26	1	0	0	2132654080	High	1
FALSE	Medium	Master Protein	O95292	Vesicle-associated membrane protein-associated protein B/C OS=Homo sapiens OX=9606 GN=VAPB PE=1 SV=3	0.019	1.098	3	1	1	1	243	27.2	7.3	0	1	0	0	15587113	High	1
FALSE	Medium	Master Protein	Q9Y5I4	Protocadherin alpha-C2 OS=Homo sapiens OX=9606 GN=PCDHAC2 PE=2 SV=1	0.019	1.09	1	1	1	1	1007	109.4	5.41	0	1	0	0		High	1
FALSE	Medium	Master Protein	P83369	U7 snRNA-associated Sm-like protein LSm11 OS=Homo sapiens OX=9606 GN=LSM11 PE=1 SV=2	0.02	1.08	3	1	1	1	360	39.5	10.99	31	1	0	0		High	1
FALSE	Medium	Master Protein	K7ERN0	DDB1- and CUL4-associated factor 15 (Fragment) OS=Homo sapiens OX=9606 GN=DCAF15 PE=1 SV=1	0.02	1.08	3	1	1	1	201	22.8	5.25	0	1	0	0	5.32024e+06	High	1
FALSE	Medium	Master Protein	Q9NYQ6	Cadherin EGF LAG seven-pass G-type receptor 1 OS=Homo sapiens OX=9606 GN=CELSR1 PE=1 SV=1	0.02	1.075	1	1	1	1	3014	329.3	5.92	0	1	0	0	19837468	High	1	Phospho [T2886(100)]
FALSE	Medium	Master Protein	P34897	Serine hydroxymethyltransferase, mitochondrial OS=Homo sapiens OX=9606 GN=SHMT2 PE=1 SV=3	0.02	1.075	2	1	1	1	504	56	8.53	22	1	0	0		High	1
FALSE	Medium	Master Protein	Q15293	Reticulocalbin-1 OS=Homo sapiens OX=9606 GN=RCN1 PE=1 SV=1	0.02	1.072	2	1	1	1	331	38.9	5	0	1	0	0	14203246	High	1
FALSE	Medium	Master Protein	O75683	Surfeit locus protein 6 OS=Homo sapiens OX=9606 GN=SURF6 PE=1 SV=3	0.02	1.063	2	1	1	1	361	41.4	10.64	0	1	0	0	46404876	High	1
FALSE	Medium	Master Protein	Q96L50	Leucine-rich repeat protein 1 OS=Homo sapiens OX=9606 GN=LRR1 PE=1 SV=2	0.02	1.063	2	1	1	1	414	46.7	9.09	29	1	0	0	20439962	High	1
FALSE	Medium	Master Protein	A0A0D9SFH4	Spectrin alpha chain, non-erythrocytic 1 (Fragment) OS=Homo sapiens OX=9606 GN=SPTAN1 PE=1 SV=1	0.02	1.059	41	1	1	1	68	7.6	4.49	0	1	0	0		High	1	Phospho [S27(85.2)]
FALSE	Medium	Master Protein	I3L4T1	Mannose-P-dolichol utilization defect 1 protein (Fragment) OS=Homo sapiens OX=9606 GN=MPDU1 PE=1 SV=2	0.02	1.056	34	1	1	1	32	3.7	5.72	0	1	0	0		High	1
FALSE	Medium	Master Protein	A0A494C0I7	Transmembrane protein 217 (Fragment) OS=Homo sapiens OX=9606 GN=TMEM217 PE=1 SV=1	0.02	1.042	10	1	1	1	107	12.6	10.27	0	1	0	0		High	1
FALSE	Medium	Master Protein	B7ZBJ7	Calcium-binding protein 39-like (Fragment) OS=Homo sapiens OX=9606 GN=CAB39L PE=1 SV=1	0.02	1.041	8	1	1	1	93	10.4	5.5	0	1	0	0		High	1
FALSE	Medium	Master Protein	Q9BXS6	Nucleolar and spindle-associated protein 1 OS=Homo sapiens OX=9606 GN=NUSAP1 PE=1 SV=1	0.02	1.03	2	1	1	1	441	49.4	9.91	0	1	0	0		High	1
FALSE	Medium	Master Protein	O95900	Mitochondrial mRNA pseudouridine synthase TRUB2 OS=Homo sapiens OX=9606 GN=TRUB2 PE=1 SV=1	0.02	1.027	4	1	1	1	331	36.7	8.98	0	1	0	0		High	1
FALSE	Medium	Master Protein	P63165	Small ubiquitin-related modifier 1 OS=Homo sapiens OX=9606 GN=SUMO1 PE=1 SV=1	0.02	1.023	7	1	1	1	101	11.6	5.52	33	1	0	0	41015120	High	1
FALSE	Medium	Master Protein	Q8WYQ5	Microprocessor complex subunit DGCR8 OS=Homo sapiens OX=9606 GN=DGCR8 PE=1 SV=1	0.02	1.019	1	1	1	1	773	86	5.95	0	1	0	0		High	1
FALSE	Medium	Master Protein	Q96RL6	Sialic acid-binding Ig-like lectin 11 OS=Homo sapiens OX=9606 GN=SIGLEC11 PE=1 SV=2	0.02	1.017	1	1	1	1	698	75.7	7.5	0	1	0	0	11511696	High	1	Phospho [T316(100)]
FALSE	Medium	Master Protein	Q96AY2	Crossover junction endonuclease EME1 OS=Homo sapiens OX=9606 GN=EME1 PE=1 SV=2	0.02	1.015	2	1	1	1	570	63.2	7.05	0	1	0	0	160219232	High	1
FALSE	Medium	Master Protein	H7BZK3	DnaJ homolog subfamily B member 14 (Fragment) OS=Homo sapiens OX=9606 GN=DNAJB14 PE=1 SV=1	0.02	1.012	11	1	1	1	105	11.3	8.29	0	1	0	0	102136432	High	1
FALSE	Medium	Master Protein	E9PJI6	BTG3 associated nuclear protein isoform 2 OS=Homo sapiens OX=9606 GN=BANP PE=1 SV=1	0.021	1.002	10	1	1	1	128	14.1	4.97	0	1	0	0	19838524	High	1
FALSE	Medium	Master Protein	H0YCG9	Protein wntless homolog (Fragment) OS=Homo sapiens OX=9606 GN=WLS PE=1 SV=1	0.021	0.999	5	1	1	1	200	23.1	8.56	0	1	0	0		High	1
FALSE	Medium	Master Protein	O60725	Protein-S-isoprenylcysteine O-methyltransferase OS=Homo sapiens OX=9606 GN=ICMT PE=1 SV=1	0.022	0.997	3	1	1	1	284	31.9	7.96	0	1	0	0	8.15436e+06	High	1
FALSE	Medium	Master Protein	Q8NHS2	Putative aspartate aminotransferase, cytoplasmic 2 OS=Homo sapiens OX=9606 GN=GOT1L1 PE=2 SV=2	0.022	0.991	2	1	1	1	421	47.3	7.01	0	1	0	0		High	1
FALSE	Medium	Master Protein	H0Y5F2	Uncharacterized protein C1orf167 (Fragment) OS=Homo sapiens OX=9606 GN=C1orf167 PE=1 SV=1	0.022	0.98	1	1	1	1	616	68.4	11.33	0	1	0	0		High	1
FALSE	Medium	Master Protein	O14949	Cytochrome b-c1 complex subunit 8 OS=Homo sapiens OX=9606 GN=UQCRQ PE=1 SV=4	0.022	0.976	9	1	1	1	82	9.9	10.08	27	1	0	0	13050110	High	1
FALSE	Medium	Master Protein	A5YKK6	CCR4-NOT transcription complex subunit 1 OS=Homo sapiens OX=9606 GN=CNOT1 PE=1 SV=2	0.022	0.975	0	1	2	1	2376	266.8	7.11	0	1	0	0		High	1
FALSE	Medium	Master Protein	A0A0C4DGP9	Zinc finger protein 568 (Fragment) OS=Homo sapiens OX=9606 GN=ZNF568 PE=1 SV=1	0.022	0.973	2	1	1	1	530	61.2	8.51	0	1	0	0		High	1
FALSE	Medium	Master Protein	O95405	Zinc finger FYVE domain-containing protein 9 OS=Homo sapiens OX=9606 GN=ZFYVE9 PE=1 SV=2	0.022	0.972	1	1	1	1	1425	156.3	5.01	0	1	0	0	13511286	High	1
FALSE	Medium	Master Protein	F8VYK8	ATP-dependent 6-phosphofructokinase, muscle type (Fragment) OS=Homo sapiens OX=9606 GN=PFKM PE=1 SV=8	0.022	0.971	12	1	1	1	149	16.3	6.89	0	1	0	0		High	1	Phospho [T27(89.2)]
FALSE	Medium	Master Protein	Q96JG8	Melanoma-associated antigen D4 OS=Homo sapiens OX=9606 GN=MAGED4 PE=1 SV=3	0.022	0.967	3	1	1	1	741	81.3	6.79	0	1	0	0		High	1
FALSE	Medium	Master Protein	Q9UPR0	Inactive phospholipase C-like protein 2 OS=Homo sapiens OX=9606 GN=PLCL2 PE=1 SV=2	0.022	0.966	1	1	1	1	1127	125.8	6.9	0	1	0	0	26196258	High	1
FALSE	Medium	Master Protein	F8VQQ3	MYG1 exonuclease OS=Homo sapiens OX=9606 GN=MYG1 PE=1 SV=1	0.022	0.96	4	1	1	1	301	33.8	7.02	0	1	0	0		High	1	Acetyl [N-Term]
FALSE	Medium	Master Protein	C9JY58	Dynamin-like 120 kDa protein, mitochondrial (Fragment) OS=Homo sapiens OX=9606 GN=OPA1 PE=1 SV=1	0.022	0.96	17	1	1	1	84	9.8	4.74	0	1	0	0		High	1
FALSE	Medium	Master Protein	Q05193	Dynamin-1 OS=Homo sapiens OX=9606 GN=DNM1 PE=1 SV=2	0.023	0.958	2	1	1	1	864	97.3	7.17	0	1	0	0		High	1
FALSE	Medium	Master Protein	O00757	Fructose-1,6-bisphosphatase isozyme 2 OS=Homo sapiens OX=9606 GN=FBP2 PE=1 SV=2	0.023	0.951	5	1	1	1	339	36.7	7.23	0	1	0	0		High	1
FALSE	Medium	Master Protein	P14406	Cytochrome c oxidase subunit 7A2, mitochondrial OS=Homo sapiens OX=9606 GN=COX7A2 PE=1 SV=1	0.024	0.935	11	1	1	1	83	9.4	9.76	0	1	0	0		High	1	Acetyl [N-Term]
FALSE	Medium	Master Protein	O15516	Circadian locomoter output cycles protein kaput OS=Homo sapiens OX=9606 GN=CLOCK PE=1 SV=1	0.024	0.933	1	1	1	1	846	95.2	7.01	0	1	0	0	31994328	High	1
FALSE	Medium	Master Protein	P15311	Ezrin OS=Homo sapiens OX=9606 GN=EZR PE=1 SV=4	0.024	0.927	1	1	1	1	586	69.4	6.27	0	1	0	0		High	1
FALSE	Medium	Master Protein	A0A087WVV1	Proteasome subunit beta type-2 OS=Homo sapiens OX=9606 GN=PSMB2 PE=1 SV=1	0.025	0.919	13	1	1	1	84	9.6	8.78	0	1	0	0		High	1
FALSE	Medium	Master Protein	A0A0C4DG02	DNA (cytosine-5)-methyltransferase 3A OS=Homo sapiens OX=9606 GN=DNMT3A PE=1 SV=1	0.025	0.913	1	1	1	1	689	77.8	6.49	0	1	0	0		High	1
FALSE	Medium	Master Protein	Q8NDH3	Probable aminopeptidase NPEPL1 OS=Homo sapiens OX=9606 GN=NPEPL1 PE=1 SV=3	0.025	0.911	4	1	1	1	523	55.8	6.87	0	1	0	0		High	1
FALSE	Medium	Master Protein	Q68D10	Protein SPT2 homolog OS=Homo sapiens OX=9606 GN=SPTY2D1 PE=1 SV=3	0.025	0.91	1	1	1	1	685	75.6	9.79	0	1	0	0	44041052	High	1
FALSE	Medium	Master Protein	H0YH65	Armadillo repeat-containing protein 6 (Fragment) OS=Homo sapiens OX=9606 GN=ARMC6 PE=1 SV=1	0.025	0.9	17	1	1	1	145	15.6	6.07	0	1	0	0	49705396	High	1
FALSE	Medium	Master Protein	Q9H845	Complex I assembly factor ACAD9, mitochondrial OS=Homo sapiens OX=9606 GN=ACAD9 PE=1 SV=1	0.025	0.898	2	1	1	1	621	68.7	7.96	0	1	0	0	2.39572e+06	High	1
FALSE	Medium	Master Protein	A0A2R8YE10	Vacuolar protein sorting-associated protein 45 OS=Homo sapiens OX=9606 GN=VPS45 PE=1 SV=1	0.025	0.896	2	1	1	1	534	61.1	8.25	0	1	0	0		High	1	Phospho [T4(99.9); S6(99.9)]
FALSE	Medium	Master Protein	Q5VT06	Centrosome-associated protein 350 OS=Homo sapiens OX=9606 GN=CEP350 PE=1 SV=1	0.025	0.896	0	1	1	1	3117	350.7	6.33	0	1	0	0	9797553	High	1
FALSE	Medium	Master Protein	G3V167	Poly [ADP-ribose] polymerase OS=Homo sapiens OX=9606 GN=PARP2 PE=1 SV=1	0.025	0.892	3	1	1	1	531	60.2	8.91	0	1	0	0		High	1
FALSE	Medium	Master Protein	H3BRK2	Transcription factor 12 (Fragment) OS=Homo sapiens OX=9606 GN=TCF12 PE=1 SV=1	0.026	0.876	20	1	1	1	44	4.7	7.34	0	1	0	0	2.6875e+06	High	1
FALSE	Medium	Master Protein	H0YLU7	Electron transfer flavoprotein subunit alpha, mitochondrial (Fragment) OS=Homo sapiens OX=9606 GN=ETFA PE=1 SV=1	0.026	0.874	2	1	1	1	303	31.7	7.99	32	1	0	0	100223216	High	1
FALSE	Medium	Master Protein	O75886	Signal transducing adapter molecule 2 OS=Homo sapiens OX=9606 GN=STAM2 PE=1 SV=1	0.026	0.874	2	1	1	1	525	58.1	5.07	27	1	0	0	75779472	High	1
FALSE	Medium	Master Protein	Q6ZMI0	Protein phosphatase 1 regulatory subunit 21 OS=Homo sapiens OX=9606 GN=PPP1R21 PE=1 SV=1	0.026	0.872	1	1	1	1	780	88.3	6.84	0	1	0	0	1.78503e+06	High	1
FALSE	Medium	Master Protein	O94889	Kelch-like protein 18 OS=Homo sapiens OX=9606 GN=KLHL18 PE=1 SV=3	0.026	0.862	2	1	1	1	574	63.6	5.6	0	1	0	0		High	1
FALSE	Medium	Master Protein	H0Y3Z8	Uncharacterized protein (Fragment) OS=Homo sapiens OX=9606 PE=4 SV=1	0.026	0.859	2	1	1	1	333	38.4	4.84	26	1	0	0		High	1
FALSE	Medium	Master Protein	B1AHH6	Cytohesin-4 OS=Homo sapiens OX=9606 GN=CYTH4 PE=1 SV=1	0.026	0.853	5	1	1	1	157	17.9	5.16	0	1	0	0	76950328	High	1
FALSE	Medium	Master Protein	C9J3W2	G-protein-coupled estrogen receptor 1 (Fragment) OS=Homo sapiens OX=9606 GN=GPER1 PE=1 SV=1	0.027	0.843	11	1	1	1	73	7.7	4.6	18	1	0	0	8154204	High	1	Acetyl [N-Term]
FALSE	Medium	Master Protein	Q9P0L9	Polycystic kidney disease 2-like 1 protein OS=Homo sapiens OX=9606 GN=PKD2L1 PE=1 SV=1	0.027	0.84	1	1	1	1	805	91.9	5.48	0	1	0	0	779995648	High	1
FALSE	Medium	Master Protein	O95402	Mediator of RNA polymerase II transcription subunit 26 OS=Homo sapiens OX=9606 GN=MED26 PE=1 SV=2	0.029	0.822	2	1	1	1	600	65.4	9.16	0	1	0	0	117792592	High	1	Phospho [T431(99.9)]
FALSE	Medium	Master Protein	P13073	Cytochrome c oxidase subunit 4 isoform 1, mitochondrial OS=Homo sapiens OX=9606 GN=COX4I1 PE=1 SV=1	0.029	0.818	6	1	1	1	169	19.6	9.51	0	1	0	0	13195052	High	1
FALSE	Medium	Master Protein	M0R3A8	PIH1 domain-containing protein 1 (Fragment) OS=Homo sapiens OX=9606 GN=PIH1D1 PE=1 SV=1	0.029	0.816	8	1	1	1	115	12.6	5.05	0	1	0	0	21935780	High	1	Acetyl [N-Term]
FALSE	Medium	Master Protein	Q9BVV7	Mitochondrial import inner membrane translocase subunit Tim21 OS=Homo sapiens OX=9606 GN=TIMM21 PE=1 SV=1	0.029	0.812	4	1	1	1	248	28.2	9.7	16	1	0	0		High	1
FALSE	Medium	Master Protein	Q9C0A0	Contactin-associated protein-like 4 OS=Homo sapiens OX=9606 GN=CNTNAP4 PE=1 SV=3	0.03	0.807	1	1	1	1	1308	145.2	6.68	32	1	0	0		High	1
FALSE	Medium	Master Protein	P49683	Prolactin-releasing peptide receptor OS=Homo sapiens OX=9606 GN=PRLHR PE=1 SV=3	0.03	0.807	2	1	1	1	370	41.1	9.25	0	1	0	0	142440528	High	1	Acetyl [N-Term]; Phospho [T5(96.5)]
FALSE	Medium	Master Protein	P28799	Progranulin OS=Homo sapiens OX=9606 GN=GRN PE=1 SV=2	0.03	0.804	1	1	1	1	593	63.5	6.83	18	1	0	0	34525748	High	1	Phospho [S511(100)]
FALSE	Medium	Master Protein	Q9BXB7	Spermatogenesis-associated protein 16 OS=Homo sapiens OX=9606 GN=SPATA16 PE=1 SV=3	0.03	0.802	2	1	1	1	569	65.2	9.14	0	1	0	0		High	1
FALSE	Medium	Master Protein	Q9BVK6	Transmembrane emp24 domain-containing protein 9 OS=Homo sapiens OX=9606 GN=TMED9 PE=1 SV=2	0.03	0.8	4	1	1	1	235	27.3	8.02	0	1	0	0		High	1
FALSE	Medium	Master Protein	C9JJV8	Acetylcholine receptor subunit delta (Fragment) OS=Homo sapiens OX=9606 GN=CHRND PE=3 SV=1	0.031	0.795	4	1	1	1	172	19.6	5.29	0	1	0	0		High	1
FALSE	Medium	Master Protein	Q9H1I8	Activating signal cointegrator 1 complex subunit 2 OS=Homo sapiens OX=9606 GN=ASCC2 PE=1 SV=3	0.031	0.79	1	1	1	1	757	86.3	5.16	0	1	0	0		High	1
FALSE	Medium	Master Protein	P78386	Keratin, type II cuticular Hb5 OS=Homo sapiens OX=9606 GN=KRT85 PE=1 SV=1	0.032	0.785	2	1	1	1	507	55.8	6.55	0	1	0	0		High	1
FALSE	Medium	Master Protein	O60312	Probable phospholipid-transporting ATPase VA OS=Homo sapiens OX=9606 GN=ATP10A PE=2 SV=2	0.032	0.783	2	1	1	1	1499	167.6	8.37	0	1	0	0		High	1
FALSE	Medium	Master Protein	F5H345	Porphobilinogen deaminase OS=Homo sapiens OX=9606 GN=HMBS PE=1 SV=1	0.032	0.783	2	1	1	1	330	35.7	6.96	0	1	0	0		High	1
FALSE	Medium	Master Protein	E7ESW6	WD repeat-containing protein 87 OS=Homo sapiens OX=9606 GN=WDR87 PE=1 SV=2	0.032	0.781	0	1	1	1	2912	337.6	7.25	0	1	0	0		High	1
FALSE	Medium	Master Protein	J3KTQ5	Phosphoribosylformylglycinamidine synthase (Fragment) OS=Homo sapiens OX=9606 GN=PFAS PE=1 SV=1	0.033	0.774	24	1	1	1	62	6.5	4.64	0	1	0	0		High	1
FALSE	Medium	Master Protein	Q9Y4F5	Centrosomal protein of 170 kDa protein B OS=Homo sapiens OX=9606 GN=CEP170B PE=1 SV=4	0.033	0.77	1	1	1	1	1589	171.6	6.84	0	1	0	0	23582324	High	1
FALSE	Medium	Master Protein	Q9Y2W3	Proton-associated sugar transporter A OS=Homo sapiens OX=9606 GN=SLC45A1 PE=1 SV=5	0.033	0.763	1	1	1	1	782	84.5	7.78	0	1	0	0	401577856	High	1	Acetyl [N-Term]
FALSE	Medium	Master Protein	Q6ULP2	Aftiphilin OS=Homo sapiens OX=9606 GN=AFTPH PE=1 SV=3	0.033	0.757	1	1	1	1	936	102.1	4.54	34	1	0	0	14475824	High	1
